# Supplementary material for: Synthesis, characterisation, and catalytic application of a soluble molecular carrier of sodium hydride activated by a substituted 4-(dimethylamino)pyridine
Source: Commun Chem. 2024 Apr 27;7:94. doi: 10.1038/s42004-024-01184-5 (PMC11055874; doi:10.1038/s42004-024-01184-5)
Supplement: Supplementary file 3 — Supplementary Data 1 [file 42004_2024_1184_MOESM3_ESM.cif]

 
data_shelx
 
_audit_creation_method            'SHELXL-2018/3'
_shelx_SHELXL_version_number      '2018/3'
_chemical_name_systematic         ?
_chemical_name_common             ?
_chemical_melting_point           ?
_chemical_formula_moiety          ?
_chemical_formula_sum
 'C23 H49 N6 Na' 
_chemical_formula_weight          432.67

loop_
 _atom_type_symbol
 _atom_type_description
 _atom_type_scat_dispersion_real
 _atom_type_scat_dispersion_imag
 _atom_type_scat_source
 'Na'  'Na'   0.1353   0.1239
 'International Tables Vol C Tables 4.2.6.8 and 6.1.1.4'
 'N'  'N'   0.0311   0.0180
 'International Tables Vol C Tables 4.2.6.8 and 6.1.1.4'
 'C'  'C'   0.0181   0.0091
 'International Tables Vol C Tables 4.2.6.8 and 6.1.1.4'
 'H'  'H'   0.0000   0.0000
 'International Tables Vol C Tables 4.2.6.8 and 6.1.1.4'
 
_space_group_crystal_system       monoclinic
_space_group_IT_number            15
_space_group_name_H-M_alt         'C 2/c'
_space_group_name_Hall            '-C 2yc'
 
_shelx_space_group_comment
;
The symmetry employed for this shelxl refinement is uniquely defined
by the following loop, which should always be used as a source of
symmetry information in preference to the above space-group names.
They are only intended as comments.
;
 
loop_
 _space_group_symop_operation_xyz
 'x, y, z'
 '-x, y, -z+1/2'
 'x+1/2, y+1/2, z'
 '-x+1/2, y+1/2, -z+1/2'
 '-x, -y, -z'
 'x, -y, z-1/2'
 '-x+1/2, -y+1/2, -z'
 'x+1/2, -y+1/2, z-1/2'
 
_cell_length_a                    27.7658(4)
_cell_length_b                    11.2429(2)
_cell_length_c                    18.0148(3)
_cell_angle_alpha                 90
_cell_angle_beta                  102.141(2)
_cell_angle_gamma                 90
_cell_volume                      5497.86(16)
_cell_formula_units_Z             8
_cell_measurement_temperature     200(2)
_cell_measurement_reflns_used   14409
_cell_measurement_theta_min     2.4940
_cell_measurement_theta_max     72.9830
 
_exptl_crystal_description        fragment
_exptl_crystal_colour             colourless
_exptl_crystal_density_meas       ?
_exptl_crystal_density_method     ?
_exptl_crystal_density_diffrn     1.045          
_exptl_crystal_F_000              1920
_exptl_transmission_factor_min    ?
_exptl_transmission_factor_max    ?
_exptl_crystal_size_max           0.25
_exptl_crystal_size_mid           0.2
_exptl_crystal_size_min           .1
_exptl_absorpt_coefficient_mu     0.622

_exptl_absorpt_correction_T_min                   0.67870
_exptl_absorpt_correction_T_max                   1.00000
_exptl_absorpt_correction_type            multi-scan
_exptl_absorpt_process_details
;
CrysAlisPro 1.171.42.84a (Rigaku Oxford Diffraction, 2023)
Empirical absorption correction using spherical harmonics,
implemented in SCALE3 ABSPACK scaling algorithm.
;

_shelx_estimated_absorpt_T_min    ?
_shelx_estimated_absorpt_T_max    ?
_exptl_absorpt_special_details    ?
_diffrn_ambient_temperature       200(2)
_diffrn_radiation_wavelength      1.54184
_diffrn_radiation_type            CuK\a
_diffrn_source                  'microsource tube'
_diffrn_measurement_device_type  'Rigaku Synergy-i'
_diffrn_measurement_method        'omega scans'
_diffrn_detector_area_resol_mean  ?
_diffrn_reflns_number             25987
_diffrn_reflns_av_unetI/netI      0.0214
_diffrn_reflns_av_R_equivalents   0.0268
_diffrn_reflns_limit_h_min        -33
_diffrn_reflns_limit_h_max        34
_diffrn_reflns_limit_k_min        -13
_diffrn_reflns_limit_k_max        13
_diffrn_reflns_limit_l_min        -22
_diffrn_reflns_limit_l_max        22
_diffrn_reflns_theta_min          3.256
_diffrn_reflns_theta_max          73.202
_diffrn_reflns_theta_full         70.000
_diffrn_measured_fraction_theta_max   0.995
_diffrn_measured_fraction_theta_full  0.999
_diffrn_reflns_Laue_measured_fraction_max    0.995
_diffrn_reflns_Laue_measured_fraction_full   0.999
_diffrn_reflns_point_group_measured_fraction_max   0.995
_diffrn_reflns_point_group_measured_fraction_full  0.999
_reflns_number_total              5482
_reflns_number_gt                 4562
_reflns_threshold_expression      'I > 2\s(I)'
_reflns_Friedel_coverage          0.000
_reflns_Friedel_fraction_max      .
_reflns_Friedel_fraction_full     .
 
_reflns_special_details
;
 Reflections were merged by SHELXL according to the crystal
 class for the calculation of statistics and refinement.
 
 _reflns_Friedel_fraction is defined as the number of unique
 Friedel pairs measured divided by the number that would be
 possible theoretically, ignoring centric projections and
 systematic absences.
;
 
_computing_data_collection      'CrysalisPro'
_computing_cell_refinement        'CrysalisPro'

_computing_data_reduction         'CrysalisPro'

_computing_structure_solution     ?
_computing_structure_refinement 'SHELXL-2018/3 (Sheldrick, 2018)'
_computing_molecular_graphics     ?
_computing_publication_material  'SHELXL in WinGX'
_refine_special_details           ?
_refine_ls_structure_factor_coef  Fsqd
_refine_ls_matrix_type            full
_refine_ls_weighting_scheme       calc
_refine_ls_weighting_details
'w=1/[\s^2^(Fo^2^)+(0.1101P)^2^+3.3884P] where P=(Fo^2^+2Fc^2^)/3'
_atom_sites_solution_primary      ?
_atom_sites_solution_secondary    ?
_atom_sites_solution_hydrogens    mixed
_refine_ls_hydrogen_treatment     mixed
_refine_ls_extinction_method      none
_refine_ls_extinction_coef        .
_refine_ls_number_reflns          5482
_refine_ls_number_parameters      409
_refine_ls_number_restraints      30
_refine_ls_R_factor_all           0.0741
_refine_ls_R_factor_gt            0.0652
_refine_ls_wR_factor_ref          0.1992
_refine_ls_wR_factor_gt           0.1883
_refine_ls_goodness_of_fit_ref    1.055
_refine_ls_restrained_S_all       1.077
_refine_ls_shift/su_max           0.000
_refine_ls_shift/su_mean          0.000
 
loop_
 _atom_site_label
 _atom_site_type_symbol
 _atom_site_fract_x
 _atom_site_fract_y
 _atom_site_fract_z
 _atom_site_U_iso_or_equiv
 _atom_site_adp_type
 _atom_site_occupancy
 _atom_site_site_symmetry_order  
 _atom_site_calc_flag
 _atom_site_refinement_flags_posn
 _atom_site_refinement_flags_adp
 _atom_site_refinement_flags_occupancy
 _atom_site_disorder_assembly
 _atom_site_disorder_group
Na1 Na 0.36003(2) 0.55741(6) 0.39413(4) 0.0434(2) Uani 1 1 d . . . . .
N1 N 0.36419(8) 0.35068(16) 0.37990(11) 0.0612(5) Uani 1 1 d . . . . .
N2 N 0.37170(7) 0.08572(16) 0.55178(11) 0.0604(5) Uani 1 1 d . . . . .
N3 N 0.43341(7) 0.67701(16) 0.36938(12) 0.0617(5) Uani 1 1 d D . . . .
N4 N 0.34927(6) 0.77457(14) 0.43104(10) 0.0548(4) Uani 1 1 d D . . . .
N5 N 0.28528(7) 0.63763(17) 0.30810(11) 0.0619(5) Uani 1 1 d D . . . .
N6 N 0.35267(7) 0.56291(15) 0.53161(10) 0.0588(5) Uani 1 1 d D . . . .
C1 C 0.41178(8) 0.28780(18) 0.40363(12) 0.0533(5) Uani 1 1 d . . . . .
H1 H 0.437292 0.350545 0.420293 0.064 Uiso 1 1 calc R U . . .
C2 C 0.41269(8) 0.20841(19) 0.47173(12) 0.0521(5) Uani 1 1 d . . . . .
C3 C 0.37071(7) 0.16318(16) 0.48862(11) 0.0498(4) Uani 1 1 d . . . . .
C4 C 0.32456(9) 0.2001(2) 0.44378(16) 0.0668(6) Uani 1 1 d . . . . .
C5 C 0.32581(10) 0.2970(2) 0.39705(16) 0.0693(7) Uani 1 1 d . . . . .
C6 C 0.42613(8) 0.22351(18) 0.33469(11) 0.0520(5) Uani 1 1 d . . . . .
C7 C 0.43091(14) 0.3136(3) 0.27378(16) 0.0876(9) Uani 1 1 d . . . . .
H7A H 0.441509 0.272977 0.231794 0.131 Uiso 1 1 calc R U . . .
H7B H 0.455333 0.373910 0.295348 0.131 Uiso 1 1 calc R U . . .
H7C H 0.398980 0.351859 0.254903 0.131 Uiso 1 1 calc R U . . .
C8 C 0.38738(12) 0.1325(3) 0.30029(16) 0.0807(8) Uani 1 1 d . . . . .
H8A H 0.357187 0.173601 0.275311 0.121 Uiso 1 1 calc R U . . .
H8B H 0.380278 0.080785 0.340464 0.121 Uiso 1 1 calc R U . . .
H8C H 0.399681 0.084303 0.262897 0.121 Uiso 1 1 calc R U . . .
C9 C 0.47499(11) 0.1577(3) 0.36124(18) 0.0864(9) Uani 1 1 d . . . . .
H9A H 0.484782 0.120385 0.317529 0.130 Uiso 1 1 calc R U . . .
H9B H 0.471034 0.096409 0.398152 0.130 Uiso 1 1 calc R U . . .
H9C H 0.500445 0.214317 0.385040 0.130 Uiso 1 1 calc R U . . .
C10 C 0.41937(10) 0.0526(2) 0.59475(15) 0.0738(7) Uani 1 1 d . . . . .
H10A H 0.439516 0.022228 0.560292 0.111 Uiso 1 1 calc R U . . .
H10B H 0.415699 -0.009431 0.631396 0.111 Uiso 1 1 calc R U . . .
H10C H 0.435455 0.122237 0.621892 0.111 Uiso 1 1 calc R U . . .
C11 C 0.33892(15) 0.1190(4) 0.6009(2) 0.1092(12) Uani 1 1 d . . . . .
H11A H 0.351291 0.191246 0.628969 0.164 Uiso 1 1 calc R U . . .
H11B H 0.337314 0.054378 0.636753 0.164 Uiso 1 1 calc R U . . .
H11C H 0.305933 0.134040 0.570155 0.164 Uiso 1 1 calc R U . . .
C12 C 0.4508(3) 0.6589(6) 0.3003(4) 0.102(2) Uani 0.625(6) 1 d D . P A 1
H12A H 0.432239 0.710122 0.260225 0.153 Uiso 0.625(6) 1 calc R U P A 1
H12B H 0.446055 0.575496 0.284677 0.153 Uiso 0.625(6) 1 calc R U P A 1
H12C H 0.485886 0.678871 0.308868 0.153 Uiso 0.625(6) 1 calc R U P A 1
C13 C 0.46744(18) 0.6307(4) 0.4339(4) 0.0876(17) Uani 0.625(6) 1 d D . P A 1
H13A H 0.473274 0.546177 0.425877 0.131 Uiso 0.625(6) 1 calc R U P A 1
H13B H 0.453677 0.640033 0.479430 0.131 Uiso 0.625(6) 1 calc R U P A 1
H13C H 0.498633 0.674248 0.440648 0.131 Uiso 0.625(6) 1 calc R U P A 1
C14 C 0.4229(3) 0.8050(4) 0.3757(4) 0.0789(18) Uani 0.625(6) 1 d D . P A 1
H14A H 0.402563 0.832320 0.326797 0.095 Uiso 0.625(6) 1 calc R U P A 1
H14B H 0.454403 0.849239 0.384191 0.095 Uiso 0.625(6) 1 calc R U P A 1
C15 C 0.3965(2) 0.8365(6) 0.4386(4) 0.0660(16) Uani 0.625(6) 1 d D . P A 1
H15A H 0.417859 0.815819 0.488140 0.079 Uiso 0.625(6) 1 calc R U P A 1
H15B H 0.390669 0.923393 0.438048 0.079 Uiso 0.625(6) 1 calc R U P A 1
C16 C 0.31097(19) 0.8285(5) 0.3710(3) 0.0633(13) Uani 0.625(6) 1 d D . P A 1
H16A H 0.326403 0.855494 0.329190 0.076 Uiso 0.625(6) 1 calc R U P A 1
H16B H 0.297491 0.899487 0.392088 0.076 Uiso 0.625(6) 1 calc R U P A 1
C17 C 0.2687(2) 0.7445(5) 0.3389(4) 0.0685(15) Uani 0.625(6) 1 d D . P A 1
H17A H 0.251240 0.723080 0.379550 0.082 Uiso 0.625(6) 1 calc R U P A 1
H17B H 0.245003 0.786079 0.298423 0.082 Uiso 0.625(6) 1 calc R U P A 1
C18 C 0.3034(3) 0.6597(7) 0.2385(3) 0.1000(19) Uani 0.625(6) 1 d D . P A 1
H18A H 0.275966 0.684754 0.197879 0.150 Uiso 0.625(6) 1 calc R U P A 1
H18B H 0.317922 0.586532 0.223193 0.150 Uiso 0.625(6) 1 calc R U P A 1
H18C H 0.328463 0.722404 0.247795 0.150 Uiso 0.625(6) 1 calc R U P A 1
C19 C 0.2454(2) 0.5497(5) 0.2900(5) 0.103(2) Uani 0.625(6) 1 d D . P A 1
H19A H 0.232734 0.532475 0.335663 0.154 Uiso 0.625(6) 1 calc R U P A 1
H19B H 0.258138 0.476319 0.271800 0.154 Uiso 0.625(6) 1 calc R U P A 1
H19C H 0.218815 0.581468 0.250424 0.154 Uiso 0.625(6) 1 calc R U P A 1
C20 C 0.3316(2) 0.7767(3) 0.5025(2) 0.0574(10) Uani 0.625(6) 1 d D . P A 1
H20A H 0.295772 0.759667 0.491555 0.069 Uiso 0.625(6) 1 calc R U P A 1
H20B H 0.336592 0.857216 0.525019 0.069 Uiso 0.625(6) 1 calc R U P A 1
C21 C 0.3581(2) 0.6864(5) 0.5591(5) 0.0646(16) Uani 0.625(6) 1 d D . P A 1
H21A H 0.393598 0.706591 0.571855 0.078 Uiso 0.625(6) 1 calc R U P A 1
H21B H 0.345351 0.692217 0.606288 0.078 Uiso 0.625(6) 1 calc R U P A 1
C22 C 0.30279(19) 0.5221(5) 0.5321(3) 0.0742(13) Uani 0.625(6) 1 d D . P A 1
H22A H 0.299537 0.438208 0.517194 0.111 Uiso 0.625(6) 1 calc R U P A 1
H22B H 0.278996 0.569643 0.496219 0.111 Uiso 0.625(6) 1 calc R U P A 1
H22C H 0.296379 0.531173 0.583272 0.111 Uiso 0.625(6) 1 calc R U P A 1
C23 C 0.3875(2) 0.4863(5) 0.5810(3) 0.0786(15) Uani 0.625(6) 1 d D . P A 1
H23A H 0.380767 0.487906 0.632243 0.118 Uiso 0.625(6) 1 calc R U P A 1
H23B H 0.421062 0.514618 0.582639 0.118 Uiso 0.625(6) 1 calc R U P A 1
H23C H 0.384070 0.404784 0.561371 0.118 Uiso 0.625(6) 1 calc R U P A 1
C13A C 0.4828(2) 0.6193(7) 0.3917(5) 0.072(2) Uani 0.375(6) 1 d D . P A 2
H13D H 0.481445 0.539662 0.369297 0.107 Uiso 0.375(6) 1 calc R U P A 2
H13E H 0.491920 0.612977 0.447183 0.107 Uiso 0.375(6) 1 calc R U P A 2
H13F H 0.507310 0.667391 0.373428 0.107 Uiso 0.375(6) 1 calc R U P A 2
C20A C 0.3604(4) 0.7784(7) 0.5150(4) 0.070(2) Uani 0.375(6) 1 d D . P A 2
H20C H 0.348449 0.854939 0.531553 0.083 Uiso 0.375(6) 1 calc R U P A 2
H20D H 0.396549 0.775816 0.533535 0.083 Uiso 0.375(6) 1 calc R U P A 2
C14A C 0.4368(3) 0.7875(7) 0.4117(6) 0.068(2) Uani 0.375(6) 1 d D . P A 2
H14C H 0.458733 0.843238 0.391927 0.082 Uiso 0.375(6) 1 calc R U P A 2
H14D H 0.451721 0.771612 0.465741 0.082 Uiso 0.375(6) 1 calc R U P A 2
C23A C 0.4037(3) 0.5313(11) 0.5645(6) 0.091(3) Uani 0.375(6) 1 d D . P A 2
H23D H 0.425836 0.590321 0.549432 0.136 Uiso 0.375(6) 1 calc R U P A 2
H23E H 0.410993 0.452589 0.546250 0.136 Uiso 0.375(6) 1 calc R U P A 2
H23F H 0.408669 0.529865 0.620018 0.136 Uiso 0.375(6) 1 calc R U P A 2
C18A C 0.2797(4) 0.6035(10) 0.2312(4) 0.086(3) Uani 0.375(6) 1 d D . P A 2
H18D H 0.247565 0.630074 0.202542 0.129 Uiso 0.375(6) 1 calc R U P A 2
H18E H 0.281969 0.516770 0.227978 0.129 Uiso 0.375(6) 1 calc R U P A 2
H18F H 0.305873 0.640136 0.209909 0.129 Uiso 0.375(6) 1 calc R U P A 2
C19A C 0.2462(3) 0.5857(9) 0.3413(7) 0.089(3) Uani 0.375(6) 1 d D . P A 2
H19D H 0.214119 0.614802 0.313761 0.133 Uiso 0.375(6) 1 calc R U P A 2
H19E H 0.251147 0.608744 0.394788 0.133 Uiso 0.375(6) 1 calc R U P A 2
H19F H 0.247215 0.498829 0.337380 0.133 Uiso 0.375(6) 1 calc R U P A 2
C15A C 0.3868(3) 0.8450(10) 0.4061(7) 0.068(3) Uani 0.375(6) 1 d D . P A 2
H15C H 0.391488 0.919286 0.436335 0.082 Uiso 0.375(6) 1 calc R U P A 2
H15D H 0.374043 0.867818 0.352507 0.082 Uiso 0.375(6) 1 calc R U P A 2
C16A C 0.3009(3) 0.8154(11) 0.3969(6) 0.078(3) Uani 0.375(6) 1 d D . P A 2
H16C H 0.300919 0.903350 0.394435 0.094 Uiso 0.375(6) 1 calc R U P A 2
H16D H 0.277631 0.791178 0.428934 0.094 Uiso 0.375(6) 1 calc R U P A 2
C17A C 0.2835(5) 0.7656(7) 0.3178(6) 0.079(3) Uani 0.375(6) 1 d D . P A 2
H17C H 0.249055 0.791664 0.299002 0.094 Uiso 0.375(6) 1 calc R U P A 2
H17D H 0.303562 0.802607 0.284575 0.094 Uiso 0.375(6) 1 calc R U P A 2
C22A C 0.3201(5) 0.4687(10) 0.5474(6) 0.103(4) Uani 0.375(6) 1 d D . P A 2
H22D H 0.324454 0.458491 0.602385 0.155 Uiso 0.375(6) 1 calc R U P A 2
H22E H 0.328232 0.394204 0.524556 0.155 Uiso 0.375(6) 1 calc R U P A 2
H22F H 0.285854 0.490240 0.525715 0.155 Uiso 0.375(6) 1 calc R U P A 2
C21A C 0.3374(5) 0.6781(7) 0.5508(9) 0.077(4) Uani 0.375(6) 1 d D . P A 2
H21C H 0.346057 0.687449 0.606681 0.092 Uiso 0.375(6) 1 calc R U P A 2
H21D H 0.301162 0.683723 0.534742 0.092 Uiso 0.375(6) 1 calc R U P A 2
C12A C 0.4252(4) 0.6926(11) 0.2888(4) 0.090(3) Uani 0.375(6) 1 d D . P A 2
H12D H 0.452629 0.737401 0.276103 0.135 Uiso 0.375(6) 1 calc R U P A 2
H12E H 0.394403 0.736516 0.271144 0.135 Uiso 0.375(6) 1 calc R U P A 2
H12F H 0.422847 0.614619 0.264020 0.135 Uiso 0.375(6) 1 calc R U P A 2
H4 H 0.2988(10) 0.181(2) 0.4591(14) 0.061(7) Uiso 1 1 d . . . . .
H2 H 0.4448(9) 0.193(2) 0.5091(14) 0.061(6) Uiso 1 1 d . . . . .
H5 H 0.2955(12) 0.335(3) 0.3789(19) 0.096(10) Uiso 1 1 d . . . . .
 
loop_
 _atom_site_aniso_label
 _atom_site_aniso_U_11
 _atom_site_aniso_U_22
 _atom_site_aniso_U_33
 _atom_site_aniso_U_23
 _atom_site_aniso_U_13
 _atom_site_aniso_U_12
Na1 0.0408(4) 0.0399(4) 0.0491(4) 0.0018(3) 0.0085(3) 0.0032(3)
N1 0.0730(12) 0.0461(9) 0.0639(11) 0.0007(8) 0.0134(9) 0.0165(8)
N2 0.0674(11) 0.0445(9) 0.0715(11) 0.0040(8) 0.0193(9) -0.0086(8)
N3 0.0541(10) 0.0498(10) 0.0841(13) -0.0032(9) 0.0215(9) -0.0059(8)
N4 0.0599(10) 0.0364(8) 0.0693(11) 0.0025(7) 0.0164(8) 0.0047(7)
N5 0.0538(10) 0.0587(10) 0.0669(11) 0.0062(9) -0.0016(8) 0.0076(8)
N6 0.0816(13) 0.0431(9) 0.0530(9) 0.0009(7) 0.0170(9) 0.0047(8)
C1 0.0600(11) 0.0421(10) 0.0564(11) -0.0040(8) 0.0091(9) -0.0052(8)
C2 0.0530(11) 0.0530(11) 0.0505(10) 0.0005(8) 0.0112(8) 0.0018(8)
C3 0.0567(11) 0.0351(9) 0.0550(10) -0.0085(8) 0.0056(8) -0.0021(8)
C4 0.0492(12) 0.0543(12) 0.0939(17) 0.0006(12) 0.0083(11) -0.0014(10)
C5 0.0648(14) 0.0498(12) 0.0846(16) -0.0015(11) -0.0036(12) 0.0176(11)
C6 0.0579(11) 0.0502(10) 0.0475(10) 0.0015(8) 0.0100(8) 0.0048(9)
C7 0.128(3) 0.0764(17) 0.0661(15) 0.0143(13) 0.0383(16) 0.0196(17)
C8 0.101(2) 0.0673(15) 0.0714(15) -0.0236(13) 0.0132(14) -0.0018(14)
C9 0.0850(18) 0.099(2) 0.0837(18) 0.0192(16) 0.0372(15) 0.0352(16)
C10 0.0829(16) 0.0733(15) 0.0610(13) 0.0179(12) 0.0054(12) -0.0071(13)
C11 0.120(3) 0.112(3) 0.115(3) 0.035(2) 0.069(2) 0.006(2)
C12 0.105(5) 0.087(4) 0.135(6) 0.001(4) 0.072(5) -0.003(4)
C13 0.057(2) 0.060(2) 0.134(5) -0.013(3) -0.005(3) -0.003(2)
C14 0.081(4) 0.043(2) 0.123(5) 0.013(3) 0.044(4) -0.005(2)
C15 0.061(3) 0.036(2) 0.100(5) -0.009(3) 0.015(3) -0.0086(19)
C16 0.068(3) 0.042(2) 0.082(3) 0.010(2) 0.020(2) 0.016(2)
C17 0.059(3) 0.071(3) 0.074(3) 0.009(2) 0.010(2) 0.024(2)
C18 0.111(5) 0.130(6) 0.057(3) -0.005(3) 0.014(3) 0.011(4)
C19 0.086(4) 0.087(4) 0.113(5) -0.011(3) -0.029(3) -0.007(3)
C20 0.073(3) 0.0389(17) 0.063(2) -0.0069(15) 0.019(2) 0.0081(19)
C21 0.086(4) 0.050(2) 0.057(2) -0.0086(18) 0.014(3) 0.009(2)
C22 0.091(3) 0.054(3) 0.083(3) 0.004(2) 0.031(2) -0.002(2)
C23 0.101(4) 0.065(3) 0.068(3) 0.013(2) 0.013(3) 0.020(3)
C13A 0.056(4) 0.073(4) 0.084(5) -0.002(4) 0.011(3) -0.004(3)
C20A 0.085(5) 0.054(4) 0.069(4) -0.016(3) 0.015(4) 0.008(4)
C14A 0.074(6) 0.045(4) 0.088(6) -0.006(4) 0.022(4) -0.017(3)
C23A 0.125(9) 0.079(7) 0.066(5) -0.005(5) 0.014(5) 0.024(6)
C18A 0.078(5) 0.093(6) 0.076(5) 0.002(4) -0.006(4) -0.016(4)
C19A 0.051(4) 0.088(6) 0.118(7) 0.030(6) -0.003(4) 0.001(4)
C15A 0.071(5) 0.045(4) 0.085(7) -0.010(5) 0.009(4) -0.003(4)
C16A 0.066(5) 0.052(4) 0.122(9) 0.012(5) 0.035(5) 0.020(4)
C17A 0.072(7) 0.060(5) 0.097(8) 0.018(5) 0.004(5) 0.032(4)
C22A 0.165(12) 0.071(6) 0.086(6) 0.010(5) 0.054(7) -0.027(7)
C21A 0.103(9) 0.063(5) 0.076(7) -0.004(4) 0.045(7) 0.018(5)
C12A 0.076(6) 0.112(8) 0.082(5) 0.016(5) 0.016(4) 0.005(5)
 
_geom_special_details
;
 All esds (except the esd in the dihedral angle between two l.s. planes)
 are estimated using the full covariance matrix.  The cell esds are taken
 into account individually in the estimation of esds in distances, angles
 and torsion angles; correlations between esds in cell parameters are only
 used when they are defined by crystal symmetry.  An approximate (isotropic)
 treatment of cell esds is used for estimating esds involving l.s. planes.
;
 
loop_
 _geom_bond_atom_site_label_1
 _geom_bond_atom_site_label_2
 _geom_bond_distance
 _geom_bond_site_symmetry_2
 _geom_bond_publ_flag
Na1 N1 2.3439(19) . ?
Na1 N5 2.4838(18) . ?
Na1 N6 2.5283(19) . ?
Na1 N3 2.5575(19) . ?
Na1 N4 2.5643(17) . ?
N1 C5 1.317(3) . ?
N1 C1 1.480(3) . ?
N2 C3 1.429(3) . ?
N2 C10 1.435(3) . ?
N2 C11 1.445(4) . ?
N3 C12A 1.432(7) . ?
N3 C13 1.433(5) . ?
N3 C12 1.441(6) . ?
N3 C14A 1.451(7) . ?
N3 C14 1.478(5) . ?
N3 C13A 1.493(6) . ?
N4 C16A 1.431(8) . ?
N4 C15A 1.453(8) . ?
N4 C15 1.465(5) . ?
N4 C20 1.471(4) . ?
N4 C16 1.478(5) . ?
N4 C20A 1.479(6) . ?
N5 C18A 1.414(7) . ?
N5 C17 1.439(5) . ?
N5 C17A 1.452(7) . ?
N5 C19A 1.465(7) . ?
N5 C18 1.468(5) . ?
N5 C19 1.469(5) . ?
N6 C21A 1.427(8) . ?
N6 C23 1.450(5) . ?
N6 C22A 1.458(7) . ?
N6 C22 1.461(5) . ?
N6 C23A 1.461(8) . ?
N6 C21 1.471(6) . ?
C1 C2 1.513(3) . ?
C1 C6 1.559(3) . ?
C1 H1 1.0000 . ?
C2 C3 1.363(3) . ?
C2 H2 1.01(2) . ?
C3 C4 1.425(3) . ?
C4 C5 1.381(4) . ?
C4 H4 0.84(3) . ?
C5 H5 0.94(3) . ?
C6 C7 1.519(3) . ?
C6 C8 1.520(3) . ?
C6 C9 1.531(3) . ?
C7 H7A 0.9800 . ?
C7 H7B 0.9800 . ?
C7 H7C 0.9800 . ?
C8 H8A 0.9800 . ?
C8 H8B 0.9800 . ?
C8 H8C 0.9800 . ?
C9 H9A 0.9800 . ?
C9 H9B 0.9800 . ?
C9 H9C 0.9800 . ?
C10 H10A 0.9800 . ?
C10 H10B 0.9800 . ?
C10 H10C 0.9800 . ?
C11 H11A 0.9800 . ?
C11 H11B 0.9800 . ?
C11 H11C 0.9800 . ?
C12 H12A 0.9800 . ?
C12 H12B 0.9800 . ?
C12 H12C 0.9800 . ?
C13 H13A 0.9800 . ?
C13 H13B 0.9800 . ?
C13 H13C 0.9800 . ?
C14 C15 1.515(7) . ?
C14 H14A 0.9900 . ?
C14 H14B 0.9900 . ?
C15 H15A 0.9900 . ?
C15 H15B 0.9900 . ?
C16 C17 1.523(6) . ?
C16 H16A 0.9900 . ?
C16 H16B 0.9900 . ?
C17 H17A 0.9900 . ?
C17 H17B 0.9900 . ?
C18 H18A 0.9800 . ?
C18 H18B 0.9800 . ?
C18 H18C 0.9800 . ?
C19 H19A 0.9800 . ?
C19 H19B 0.9800 . ?
C19 H19C 0.9800 . ?
C20 C21 1.516(6) . ?
C20 H20A 0.9900 . ?
C20 H20B 0.9900 . ?
C21 H21A 0.9900 . ?
C21 H21B 0.9900 . ?
C22 H22A 0.9800 . ?
C22 H22B 0.9800 . ?
C22 H22C 0.9800 . ?
C23 H23A 0.9800 . ?
C23 H23B 0.9800 . ?
C23 H23C 0.9800 . ?
C13A H13D 0.9800 . ?
C13A H13E 0.9800 . ?
C13A H13F 0.9800 . ?
C20A C21A 1.506(9) . ?
C20A H20C 0.9900 . ?
C20A H20D 0.9900 . ?
C14A C15A 1.517(9) . ?
C14A H14C 0.9900 . ?
C14A H14D 0.9900 . ?
C23A H23D 0.9800 . ?
C23A H23E 0.9800 . ?
C23A H23F 0.9800 . ?
C18A H18D 0.9800 . ?
C18A H18E 0.9800 . ?
C18A H18F 0.9800 . ?
C19A H19D 0.9800 . ?
C19A H19E 0.9800 . ?
C19A H19F 0.9800 . ?
C15A H15C 0.9900 . ?
C15A H15D 0.9900 . ?
C16A C17A 1.513(9) . ?
C16A H16C 0.9900 . ?
C16A H16D 0.9900 . ?
C17A H17C 0.9900 . ?
C17A H17D 0.9900 . ?
C22A H22D 0.9800 . ?
C22A H22E 0.9800 . ?
C22A H22F 0.9800 . ?
C21A H21C 0.9900 . ?
C21A H21D 0.9900 . ?
C12A H12D 0.9800 . ?
C12A H12E 0.9800 . ?
C12A H12F 0.9800 . ?
 
loop_
 _geom_angle_atom_site_label_1
 _geom_angle_atom_site_label_2
 _geom_angle_atom_site_label_3
 _geom_angle
 _geom_angle_site_symmetry_1
 _geom_angle_site_symmetry_3
 _geom_angle_publ_flag
N1 Na1 N5 110.23(7) . . ?
N1 Na1 N6 98.48(6) . . ?
N5 Na1 N6 111.92(7) . . ?
N1 Na1 N3 116.29(7) . . ?
N5 Na1 N3 106.99(7) . . ?
N6 Na1 N3 112.91(7) . . ?
N1 Na1 N4 169.61(7) . . ?
N5 Na1 N4 71.85(6) . . ?
N6 Na1 N4 71.63(6) . . ?
N3 Na1 N4 71.65(6) . . ?
C5 N1 C1 115.51(18) . . ?
C5 N1 Na1 111.58(14) . . ?
C1 N1 Na1 120.24(14) . . ?
C3 N2 C10 116.69(18) . . ?
C3 N2 C11 114.8(2) . . ?
C10 N2 C11 111.4(2) . . ?
C13 N3 C12 111.5(4) . . ?
C12A N3 C14A 114.0(7) . . ?
C13 N3 C14 113.5(4) . . ?
C12 N3 C14 108.2(4) . . ?
C12A N3 C13A 105.6(5) . . ?
C14A N3 C13A 106.0(5) . . ?
C12A N3 Na1 106.1(5) . . ?
C13 N3 Na1 94.6(3) . . ?
C12 N3 Na1 120.0(3) . . ?
C14A N3 Na1 109.0(4) . . ?
C14 N3 Na1 108.7(3) . . ?
C13A N3 Na1 116.4(3) . . ?
C16A N4 C15A 111.2(6) . . ?
C15 N4 C20 111.6(3) . . ?
C15 N4 C16 111.4(4) . . ?
C20 N4 C16 108.1(3) . . ?
C16A N4 C20A 113.9(5) . . ?
C15A N4 C20A 106.9(6) . . ?
C16A N4 Na1 110.1(5) . . ?
C15A N4 Na1 108.0(5) . . ?
C15 N4 Na1 109.0(3) . . ?
C20 N4 Na1 108.72(17) . . ?
C16 N4 Na1 107.8(3) . . ?
C20A N4 Na1 106.4(3) . . ?
C18A N5 C17A 112.8(6) . . ?
C18A N5 C19A 110.7(6) . . ?
C17A N5 C19A 107.4(6) . . ?
C17 N5 C18 112.5(4) . . ?
C17 N5 C19 111.2(4) . . ?
C18 N5 C19 107.6(4) . . ?
C18A N5 Na1 114.7(4) . . ?
C17 N5 Na1 110.9(3) . . ?
C17A N5 Na1 109.2(5) . . ?
C19A N5 Na1 101.2(3) . . ?
C18 N5 Na1 101.7(3) . . ?
C19 N5 Na1 112.7(3) . . ?
C21A N6 C22A 112.6(7) . . ?
C23 N6 C22 108.7(4) . . ?
C21A N6 C23A 115.7(7) . . ?
C22A N6 C23A 109.4(7) . . ?
C23 N6 C21 110.2(4) . . ?
C22 N6 C21 108.9(4) . . ?
C21A N6 Na1 110.4(6) . . ?
C23 N6 Na1 113.9(3) . . ?
C22A N6 Na1 110.7(4) . . ?
C22 N6 Na1 105.7(3) . . ?
C23A N6 Na1 96.9(5) . . ?
C21 N6 Na1 109.2(3) . . ?
N1 C1 C2 112.18(18) . . ?
N1 C1 C6 110.70(17) . . ?
C2 C1 C6 114.13(17) . . ?
N1 C1 H1 106.4 . . ?
C2 C1 H1 106.4 . . ?
C6 C1 H1 106.4 . . ?
C3 C2 C1 122.12(19) . . ?
C3 C2 H2 117.6(14) . . ?
C1 C2 H2 120.1(14) . . ?
C2 C3 C4 118.3(2) . . ?
C2 C3 N2 122.07(19) . . ?
C4 C3 N2 119.6(2) . . ?
C5 C4 C3 116.1(2) . . ?
C5 C4 H4 121.8(18) . . ?
C3 C4 H4 117.6(18) . . ?
N1 C5 C4 129.0(2) . . ?
N1 C5 H5 115(2) . . ?
C4 C5 H5 116(2) . . ?
C7 C6 C8 108.4(2) . . ?
C7 C6 C9 109.9(2) . . ?
C8 C6 C9 107.9(2) . . ?
C7 C6 C1 110.01(19) . . ?
C8 C6 C1 111.07(18) . . ?
C9 C6 C1 109.46(18) . . ?
C6 C7 H7A 109.5 . . ?
C6 C7 H7B 109.5 . . ?
H7A C7 H7B 109.5 . . ?
C6 C7 H7C 109.5 . . ?
H7A C7 H7C 109.5 . . ?
H7B C7 H7C 109.5 . . ?
C6 C8 H8A 109.5 . . ?
C6 C8 H8B 109.5 . . ?
H8A C8 H8B 109.5 . . ?
C6 C8 H8C 109.5 . . ?
H8A C8 H8C 109.5 . . ?
H8B C8 H8C 109.5 . . ?
C6 C9 H9A 109.5 . . ?
C6 C9 H9B 109.5 . . ?
H9A C9 H9B 109.5 . . ?
C6 C9 H9C 109.5 . . ?
H9A C9 H9C 109.5 . . ?
H9B C9 H9C 109.5 . . ?
N2 C10 H10A 109.5 . . ?
N2 C10 H10B 109.5 . . ?
H10A C10 H10B 109.5 . . ?
N2 C10 H10C 109.5 . . ?
H10A C10 H10C 109.5 . . ?
H10B C10 H10C 109.5 . . ?
N2 C11 H11A 109.5 . . ?
N2 C11 H11B 109.5 . . ?
H11A C11 H11B 109.5 . . ?
N2 C11 H11C 109.5 . . ?
H11A C11 H11C 109.5 . . ?
H11B C11 H11C 109.5 . . ?
N3 C12 H12A 109.5 . . ?
N3 C12 H12B 109.5 . . ?
H12A C12 H12B 109.5 . . ?
N3 C12 H12C 109.5 . . ?
H12A C12 H12C 109.5 . . ?
H12B C12 H12C 109.5 . . ?
N3 C13 H13A 109.5 . . ?
N3 C13 H13B 109.5 . . ?
H13A C13 H13B 109.5 . . ?
N3 C13 H13C 109.5 . . ?
H13A C13 H13C 109.5 . . ?
H13B C13 H13C 109.5 . . ?
N3 C14 C15 114.8(5) . . ?
N3 C14 H14A 108.6 . . ?
C15 C14 H14A 108.6 . . ?
N3 C14 H14B 108.6 . . ?
C15 C14 H14B 108.6 . . ?
H14A C14 H14B 107.5 . . ?
N4 C15 C14 112.6(5) . . ?
N4 C15 H15A 109.1 . . ?
C14 C15 H15A 109.1 . . ?
N4 C15 H15B 109.1 . . ?
C14 C15 H15B 109.1 . . ?
H15A C15 H15B 107.8 . . ?
N4 C16 C17 113.7(4) . . ?
N4 C16 H16A 108.8 . . ?
C17 C16 H16A 108.8 . . ?
N4 C16 H16B 108.8 . . ?
C17 C16 H16B 108.8 . . ?
H16A C16 H16B 107.7 . . ?
N5 C17 C16 112.4(4) . . ?
N5 C17 H17A 109.1 . . ?
C16 C17 H17A 109.1 . . ?
N5 C17 H17B 109.1 . . ?
C16 C17 H17B 109.1 . . ?
H17A C17 H17B 107.9 . . ?
N5 C18 H18A 109.5 . . ?
N5 C18 H18B 109.5 . . ?
H18A C18 H18B 109.5 . . ?
N5 C18 H18C 109.5 . . ?
H18A C18 H18C 109.5 . . ?
H18B C18 H18C 109.5 . . ?
N5 C19 H19A 109.5 . . ?
N5 C19 H19B 109.5 . . ?
H19A C19 H19B 109.5 . . ?
N5 C19 H19C 109.5 . . ?
H19A C19 H19C 109.5 . . ?
H19B C19 H19C 109.5 . . ?
N4 C20 C21 111.9(5) . . ?
N4 C20 H20A 109.2 . . ?
C21 C20 H20A 109.2 . . ?
N4 C20 H20B 109.2 . . ?
C21 C20 H20B 109.2 . . ?
H20A C20 H20B 107.9 . . ?
N6 C21 C20 113.9(5) . . ?
N6 C21 H21A 108.8 . . ?
C20 C21 H21A 108.8 . . ?
N6 C21 H21B 108.8 . . ?
C20 C21 H21B 108.8 . . ?
H21A C21 H21B 107.7 . . ?
N6 C22 H22A 109.5 . . ?
N6 C22 H22B 109.5 . . ?
H22A C22 H22B 109.5 . . ?
N6 C22 H22C 109.5 . . ?
H22A C22 H22C 109.5 . . ?
H22B C22 H22C 109.5 . . ?
N6 C23 H23A 109.5 . . ?
N6 C23 H23B 109.5 . . ?
H23A C23 H23B 109.5 . . ?
N6 C23 H23C 109.5 . . ?
H23A C23 H23C 109.5 . . ?
H23B C23 H23C 109.5 . . ?
N3 C13A H13D 109.5 . . ?
N3 C13A H13E 109.5 . . ?
H13D C13A H13E 109.5 . . ?
N3 C13A H13F 109.5 . . ?
H13D C13A H13F 109.5 . . ?
H13E C13A H13F 109.5 . . ?
N4 C20A C21A 113.6(9) . . ?
N4 C20A H20C 108.8 . . ?
C21A C20A H20C 108.8 . . ?
N4 C20A H20D 108.8 . . ?
C21A C20A H20D 108.8 . . ?
H20C C20A H20D 107.7 . . ?
N3 C14A C15A 111.8(8) . . ?
N3 C14A H14C 109.2 . . ?
C15A C14A H14C 109.2 . . ?
N3 C14A H14D 109.2 . . ?
C15A C14A H14D 109.2 . . ?
H14C C14A H14D 107.9 . . ?
N6 C23A H23D 109.5 . . ?
N6 C23A H23E 109.5 . . ?
H23D C23A H23E 109.5 . . ?
N6 C23A H23F 109.5 . . ?
H23D C23A H23F 109.5 . . ?
H23E C23A H23F 109.5 . . ?
N5 C18A H18D 109.5 . . ?
N5 C18A H18E 109.5 . . ?
H18D C18A H18E 109.5 . . ?
N5 C18A H18F 109.5 . . ?
H18D C18A H18F 109.5 . . ?
H18E C18A H18F 109.5 . . ?
N5 C19A H19D 109.5 . . ?
N5 C19A H19E 109.5 . . ?
H19D C19A H19E 109.5 . . ?
N5 C19A H19F 109.5 . . ?
H19D C19A H19F 109.5 . . ?
H19E C19A H19F 109.5 . . ?
N4 C15A C14A 117.0(8) . . ?
N4 C15A H15C 108.1 . . ?
C14A C15A H15C 108.1 . . ?
N4 C15A H15D 108.1 . . ?
C14A C15A H15D 108.1 . . ?
H15C C15A H15D 107.3 . . ?
N4 C16A C17A 111.8(8) . . ?
N4 C16A H16C 109.3 . . ?
C17A C16A H16C 109.3 . . ?
N4 C16A H16D 109.3 . . ?
C17A C16A H16D 109.3 . . ?
H16C C16A H16D 107.9 . . ?
N5 C17A C16A 117.9(8) . . ?
N5 C17A H17C 107.8 . . ?
C16A C17A H17C 107.8 . . ?
N5 C17A H17D 107.8 . . ?
C16A C17A H17D 107.8 . . ?
H17C C17A H17D 107.2 . . ?
N6 C22A H22D 109.5 . . ?
N6 C22A H22E 109.5 . . ?
H22D C22A H22E 109.5 . . ?
N6 C22A H22F 109.5 . . ?
H22D C22A H22F 109.5 . . ?
H22E C22A H22F 109.5 . . ?
N6 C21A C20A 113.7(8) . . ?
N6 C21A H21C 108.8 . . ?
C20A C21A H21C 108.8 . . ?
N6 C21A H21D 108.8 . . ?
C20A C21A H21D 108.8 . . ?
H21C C21A H21D 107.7 . . ?
N3 C12A H12D 109.5 . . ?
N3 C12A H12E 109.5 . . ?
H12D C12A H12E 109.5 . . ?
N3 C12A H12F 109.5 . . ?
H12D C12A H12F 109.5 . . ?
H12E C12A H12F 109.5 . . ?
 
loop_
 _geom_torsion_atom_site_label_1
 _geom_torsion_atom_site_label_2
 _geom_torsion_atom_site_label_3
 _geom_torsion_atom_site_label_4
 _geom_torsion
 _geom_torsion_site_symmetry_1
 _geom_torsion_site_symmetry_2
 _geom_torsion_site_symmetry_3
 _geom_torsion_site_symmetry_4
 _geom_torsion_publ_flag
C5 N1 C1 C2 -26.6(3) . . . . ?
Na1 N1 C1 C2 111.94(17) . . . . ?
C5 N1 C1 C6 102.1(2) . . . . ?
Na1 N1 C1 C6 -119.30(15) . . . . ?
N1 C1 C2 C3 24.9(3) . . . . ?
C6 C1 C2 C3 -102.0(2) . . . . ?
C1 C2 C3 C4 -5.1(3) . . . . ?
C1 C2 C3 N2 178.32(18) . . . . ?
C10 N2 C3 C2 -3.1(3) . . . . ?
C11 N2 C3 C2 130.0(3) . . . . ?
C10 N2 C3 C4 -179.7(2) . . . . ?
C11 N2 C3 C4 -46.5(3) . . . . ?
C2 C3 C4 C5 -12.9(3) . . . . ?
N2 C3 C4 C5 163.8(2) . . . . ?
C1 N1 C5 C4 10.9(4) . . . . ?
Na1 N1 C5 C4 -131.2(3) . . . . ?
C3 C4 C5 N1 10.4(4) . . . . ?
N1 C1 C6 C7 60.0(3) . . . . ?
C2 C1 C6 C7 -172.3(2) . . . . ?
N1 C1 C6 C8 -60.1(2) . . . . ?
C2 C1 C6 C8 67.6(2) . . . . ?
N1 C1 C6 C9 -179.1(2) . . . . ?
C2 C1 C6 C9 -51.4(3) . . . . ?
C13 N3 C14 C15 -65.2(8) . . . . ?
C12 N3 C14 C15 170.5(7) . . . . ?
Na1 N3 C14 C15 38.7(7) . . . . ?
C20 N4 C15 C14 162.7(5) . . . . ?
C16 N4 C15 C14 -76.3(7) . . . . ?
Na1 N4 C15 C14 42.6(6) . . . . ?
N3 C14 C15 N4 -58.1(8) . . . . ?
C15 N4 C16 C17 157.2(5) . . . . ?
C20 N4 C16 C17 -79.7(6) . . . . ?
Na1 N4 C16 C17 37.7(5) . . . . ?
C18 N5 C17 C16 -69.4(7) . . . . ?
C19 N5 C17 C16 169.9(5) . . . . ?
Na1 N5 C17 C16 43.7(6) . . . . ?
N4 C16 C17 N5 -57.6(7) . . . . ?
C15 N4 C20 C21 -77.9(6) . . . . ?
C16 N4 C20 C21 159.2(4) . . . . ?
Na1 N4 C20 C21 42.4(5) . . . . ?
C23 N6 C21 C20 167.3(6) . . . . ?
C22 N6 C21 C20 -73.6(7) . . . . ?
Na1 N6 C21 C20 41.4(6) . . . . ?
N4 C20 C21 N6 -59.5(7) . . . . ?
C16A N4 C20A C21A 77.5(10) . . . . ?
C15A N4 C20A C21A -159.2(8) . . . . ?
Na1 N4 C20A C21A -44.0(9) . . . . ?
C12A N3 C14A C15A 75.0(10) . . . . ?
C13A N3 C14A C15A -169.3(8) . . . . ?
Na1 N3 C14A C15A -43.4(9) . . . . ?
C16A N4 C15A C14A -157.2(9) . . . . ?
C20A N4 C15A C14A 77.9(11) . . . . ?
Na1 N4 C15A C14A -36.3(10) . . . . ?
N3 C14A C15A N4 57.4(13) . . . . ?
C15A N4 C16A C17A 82.3(12) . . . . ?
C20A N4 C16A C17A -156.9(8) . . . . ?
Na1 N4 C16A C17A -37.4(10) . . . . ?
C18A N5 C17A C16A -165.7(10) . . . . ?
C19A N5 C17A C16A 72.0(12) . . . . ?
Na1 N5 C17A C16A -37.0(11) . . . . ?
N4 C16A C17A N5 53.2(14) . . . . ?
C22A N6 C21A C20A -162.9(11) . . . . ?
C23A N6 C21A C20A 70.1(15) . . . . ?
Na1 N6 C21A C20A -38.6(13) . . . . ?
N4 C20A C21A N6 59.4(15) . . . . ?
 
_refine_diff_density_max    0.646
_refine_diff_density_min   -0.251
_refine_diff_density_rms    0.044

_shelx_res_file
;
TITL nadmap_tren_auto_a.res in C2/c
    shelx.res
    created by SHELXL-2018/3 at 14:08:08 on 23-Jan-2024
CELL  1.54184  27.7658  11.2429  18.0148   90.000  102.141   90.000
ZERR     8.00   0.0004   0.0002   0.0003    0.000    0.002    0.000
LATT   7
SYMM  - X,   Y, 1/2 - Z
SFAC  NA   N    C    H
UNIT  8 48 184 392
MERG   2
OMIT    -3.00 180.00
OMIT     6   0   4
FREE  NA1 C13
FREE  NA1 C5
free c18 na1
free c23a na1
free c19a na1
dfix 1.53 .01 c15 c14 c16 c17 c20 c21 c15a c14a c16a c17a c20a c21a
dfix 1.43 .01 n4 c20 n4 c15 n4 c16 n4 c20a n4 c15a n4 c16a
dfix 1.43 .01 n6 c23 n6 c22 n6 c21 n6 c23a n6 c22a n6 c21a
dfix 1.43 .01 n5 c17 n5 c18 n5 c19 n5 c17a n5 c18a n5 c19a
dfix 1.43 .01 n3 c14 n3 c13 n3 c12 n3 c14a n3 c13a n3 c12a
MORE -1
FMAP   2
PLAN   20
ACTA   140.00
BOND   $H
CONF
L.S.  10
TEMP   -73.00
WGHT    0.110100    3.388400
FVAR       2.54482   0.62528
NA1   1    0.360026    0.557411    0.394128    11.00000    0.04085    0.03987 =
         0.04913    0.00181    0.00855    0.00324
N1    2    0.364189    0.350681    0.379896    11.00000    0.07299    0.04614 =
         0.06390    0.00074    0.01341    0.01648
N2    2    0.371705    0.085717    0.551780    11.00000    0.06742    0.04448 =
         0.07148    0.00403    0.01935   -0.00858
N3    2    0.433414    0.677009    0.369381    11.00000    0.05411    0.04982 =
         0.08413   -0.00316    0.02155   -0.00587
N4    2    0.349273    0.774569    0.431045    11.00000    0.05992    0.03642 =
         0.06928    0.00249    0.01636    0.00468
N5    2    0.285279    0.637627    0.308103    11.00000    0.05377    0.05866 =
         0.06694    0.00620   -0.00155    0.00760
N6    2    0.352674    0.562908    0.531609    11.00000    0.08159    0.04313 =
         0.05298    0.00086    0.01695    0.00473
C1    3    0.411783    0.287798    0.403627    11.00000    0.06001    0.04207 =
         0.05638   -0.00402    0.00911   -0.00521
AFIX  13
H1    4    0.437292    0.350545    0.420293    11.00000   -1.20000
AFIX   0
C2    3    0.412693    0.208414    0.471733    11.00000    0.05305    0.05300 =
         0.05052    0.00051    0.01118    0.00181
C3    3    0.370714    0.163185    0.488617    11.00000    0.05669    0.03508 =
         0.05501   -0.00852    0.00564   -0.00208
C4    3    0.324560    0.200134    0.443776    11.00000    0.04917    0.05428 =
         0.09388    0.00056    0.00830   -0.00138
C5    3    0.325812    0.297008    0.397054    11.00000    0.06485    0.04983 =
         0.08465   -0.00153   -0.00363    0.01760
C6    3    0.426129    0.223510    0.334694    11.00000    0.05794    0.05019 =
         0.04751    0.00147    0.00995    0.00477
C7    3    0.430912    0.313554    0.273780    11.00000    0.12802    0.07641 =
         0.06611    0.01430    0.03829    0.01965
AFIX 137
H7A   4    0.441509    0.272977    0.231794    11.00000   -1.50000
H7B   4    0.455333    0.373910    0.295348    11.00000   -1.50000
H7C   4    0.398980    0.351859    0.254903    11.00000   -1.50000
AFIX   0
C8    3    0.387379    0.132468    0.300287    11.00000    0.10129    0.06732 =
         0.07143   -0.02364    0.01319   -0.00184
AFIX 137
H8A   4    0.357187    0.173601    0.275311    11.00000   -1.50000
H8B   4    0.380278    0.080785    0.340464    11.00000   -1.50000
H8C   4    0.399681    0.084303    0.262897    11.00000   -1.50000
AFIX   0
C9    3    0.474993    0.157739    0.361242    11.00000    0.08496    0.09902 =
         0.08375    0.01916    0.03718    0.03524
AFIX 137
H9A   4    0.484782    0.120385    0.317529    11.00000   -1.50000
H9B   4    0.471034    0.096409    0.398152    11.00000   -1.50000
H9C   4    0.500445    0.214317    0.385040    11.00000   -1.50000
AFIX   0
C10   3    0.419371    0.052560    0.594745    11.00000    0.08292    0.07328 =
         0.06102    0.01794    0.00544   -0.00715
AFIX 137
H10A  4    0.439516    0.022228    0.560292    11.00000   -1.50000
H10B  4    0.415699   -0.009431    0.631396    11.00000   -1.50000
H10C  4    0.435455    0.122237    0.621892    11.00000   -1.50000
AFIX   0
C11   3    0.338922    0.119027    0.600866    11.00000    0.12014    0.11205 =
         0.11483    0.03539    0.06896    0.00639
AFIX 137
H11A  4    0.351291    0.191246    0.628969    11.00000   -1.50000
H11B  4    0.337314    0.054378    0.636753    11.00000   -1.50000
H11C  4    0.305933    0.134040    0.570155    11.00000   -1.50000
PART  1
AFIX   0
C12   3    0.450789    0.658928    0.300257    21.00000    0.10504    0.08729 =
         0.13465    0.00066    0.07162   -0.00306
AFIX 137
H12A  4    0.432239    0.710122    0.260225    21.00000   -1.50000
H12B  4    0.446055    0.575496    0.284677    21.00000   -1.50000
H12C  4    0.485886    0.678871    0.308868    21.00000   -1.50000
AFIX   0
C13   3    0.467439    0.630707    0.433937    21.00000    0.05692    0.06036 =
         0.13442   -0.01325   -0.00537   -0.00327
AFIX 137
H13A  4    0.473274    0.546177    0.425877    21.00000   -1.50000
H13B  4    0.453677    0.640033    0.479430    21.00000   -1.50000
H13C  4    0.498633    0.674248    0.440648    21.00000   -1.50000
AFIX   0
C14   3    0.422887    0.805012    0.375714    21.00000    0.08107    0.04257 =
         0.12305    0.01349    0.04427   -0.00474
AFIX  23
H14A  4    0.402563    0.832320    0.326797    21.00000   -1.20000
H14B  4    0.454403    0.849239    0.384191    21.00000   -1.20000
AFIX   0
C15   3    0.396491    0.836493    0.438589    21.00000    0.06114    0.03568 =
         0.10022   -0.00918    0.01485   -0.00857
AFIX  23
H15A  4    0.417859    0.815819    0.488140    21.00000   -1.20000
H15B  4    0.390669    0.923393    0.438048    21.00000   -1.20000
AFIX   0
C16   3    0.310965    0.828514    0.371042    21.00000    0.06816    0.04152 =
         0.08206    0.01041    0.01963    0.01564
AFIX  23
H16A  4    0.326403    0.855494    0.329190    21.00000   -1.20000
H16B  4    0.297491    0.899487    0.392088    21.00000   -1.20000
AFIX   0
C17   3    0.268703    0.744548    0.338862    21.00000    0.05924    0.07094 =
         0.07367    0.00904    0.01041    0.02365
AFIX  23
H17A  4    0.251240    0.723080    0.379550    21.00000   -1.20000
H17B  4    0.245003    0.786079    0.298423    21.00000   -1.20000
AFIX   0
C18   3    0.303415    0.659660    0.238454    21.00000    0.11095    0.12998 =
         0.05720   -0.00539    0.01375    0.01091
AFIX 137
H18A  4    0.275966    0.684754    0.197879    21.00000   -1.50000
H18B  4    0.317922    0.586532    0.223193    21.00000   -1.50000
H18C  4    0.328463    0.722404    0.247795    21.00000   -1.50000
AFIX   0
C19   3    0.245426    0.549653    0.289990    21.00000    0.08597    0.08701 =
         0.11316   -0.01145   -0.02876   -0.00745
AFIX 137
H19A  4    0.232734    0.532475    0.335663    21.00000   -1.50000
H19B  4    0.258138    0.476319    0.271800    21.00000   -1.50000
H19C  4    0.218815    0.581468    0.250424    21.00000   -1.50000
AFIX   0
C20   3    0.331551    0.776710    0.502459    21.00000    0.07253    0.03885 =
         0.06324   -0.00686    0.01948    0.00805
AFIX  23
H20A  4    0.295772    0.759667    0.491555    21.00000   -1.20000
H20B  4    0.336592    0.857216    0.525019    21.00000   -1.20000
AFIX   0
C21   3    0.358113    0.686355    0.559074    21.00000    0.08555    0.05041 =
         0.05739   -0.00865    0.01378    0.00914
AFIX  23
H21A  4    0.393598    0.706591    0.571855    21.00000   -1.20000
H21B  4    0.345351    0.692217    0.606288    21.00000   -1.20000
AFIX   0
C22   3    0.302792    0.522127    0.532115    21.00000    0.09066    0.05431 =
         0.08322    0.00409    0.03105   -0.00185
AFIX 137
H22A  4    0.299537    0.438208    0.517194    21.00000   -1.50000
H22B  4    0.278996    0.569643    0.496219    21.00000   -1.50000
H22C  4    0.296379    0.531173    0.583272    21.00000   -1.50000
AFIX   0
C23   3    0.387463    0.486347    0.580967    21.00000    0.10050    0.06510 =
         0.06792    0.01317    0.01279    0.01999
AFIX 137
H23A  4    0.380767    0.487906    0.632243    21.00000   -1.50000
H23B  4    0.421062    0.514618    0.582639    21.00000   -1.50000
H23C  4    0.384070    0.404784    0.561371    21.00000   -1.50000
PART  2
AFIX   0
C13A  3    0.482759    0.619305    0.391742   -21.00000    0.05584    0.07317 =
         0.08433   -0.00228    0.01135   -0.00424
AFIX 137
H13D  4    0.481445    0.539662    0.369297   -21.00000   -1.50000
H13E  4    0.491920    0.612977    0.447183   -21.00000   -1.50000
H13F  4    0.507310    0.667391    0.373428   -21.00000   -1.50000
AFIX   0
C20A  3    0.360378    0.778449    0.514971   -21.00000    0.08514    0.05405 =
         0.06897   -0.01580    0.01509    0.00809
AFIX  23
H20C  4    0.348449    0.854939    0.531553   -21.00000   -1.20000
H20D  4    0.396549    0.775816    0.533535   -21.00000   -1.20000
AFIX   0
C14A  3    0.436846    0.787535    0.411737   -21.00000    0.07440    0.04455 =
         0.08768   -0.00599    0.02218   -0.01738
AFIX  23
H14C  4    0.458733    0.843238    0.391927   -21.00000   -1.20000
H14D  4    0.451721    0.771612    0.465741   -21.00000   -1.20000
AFIX   0
C23A  3    0.403748    0.531320    0.564538   -21.00000    0.12468    0.07917 =
         0.06587   -0.00453    0.01351    0.02427
AFIX 137
H23D  4    0.425836    0.590321    0.549432   -21.00000   -1.50000
H23E  4    0.410993    0.452589    0.546250   -21.00000   -1.50000
H23F  4    0.408669    0.529865    0.620018   -21.00000   -1.50000
AFIX   0
C18A  3    0.279748    0.603537    0.231238   -21.00000    0.07845    0.09330 =
         0.07603    0.00186   -0.00632   -0.01557
AFIX 137
H18D  4    0.247565    0.630074    0.202542   -21.00000   -1.50000
H18E  4    0.281969    0.516770    0.227978   -21.00000   -1.50000
H18F  4    0.305873    0.640136    0.209909   -21.00000   -1.50000
AFIX   0
C19A  3    0.246205    0.585701    0.341253   -21.00000    0.05062    0.08802 =
         0.11775    0.02965   -0.00306    0.00100
AFIX 137
H19D  4    0.214119    0.614802    0.313761   -21.00000   -1.50000
H19E  4    0.251147    0.608744    0.394788   -21.00000   -1.50000
H19F  4    0.247215    0.498829    0.337380   -21.00000   -1.50000
AFIX   0
C15A  3    0.386794    0.845040    0.406125   -21.00000    0.07099    0.04506 =
         0.08517   -0.01001    0.00913   -0.00261
AFIX  23
H15C  4    0.391488    0.919286    0.436335   -21.00000   -1.20000
H15D  4    0.374043    0.867818    0.352507   -21.00000   -1.20000
AFIX   0
C16A  3    0.300879    0.815385    0.396915   -21.00000    0.06650    0.05177 =
         0.12234    0.01156    0.03521    0.02017
AFIX  23
H16C  4    0.300919    0.903350    0.394435   -21.00000   -1.20000
H16D  4    0.277631    0.791178    0.428934   -21.00000   -1.20000
AFIX   0
C17A  3    0.283529    0.765641    0.317788   -21.00000    0.07245    0.05981 =
         0.09733    0.01813    0.00363    0.03209
AFIX  23
H17C  4    0.249055    0.791664    0.299002   -21.00000   -1.20000
H17D  4    0.303562    0.802607    0.284575   -21.00000   -1.20000
AFIX   0
C22A  3    0.320137    0.468745    0.547357   -21.00000    0.16460    0.07122 =
         0.08563    0.00979    0.05351   -0.02705
AFIX 137
H22D  4    0.324454    0.458491    0.602385   -21.00000   -1.50000
H22E  4    0.328232    0.394204    0.524556   -21.00000   -1.50000
H22F  4    0.285854    0.490240    0.525715   -21.00000   -1.50000
AFIX   0
C21A  3    0.337446    0.678073    0.550810   -21.00000    0.10260    0.06332 =
         0.07552   -0.00399    0.04503    0.01823
AFIX  23
H21C  4    0.346057    0.687449    0.606681   -21.00000   -1.20000
H21D  4    0.301162    0.683723    0.534742   -21.00000   -1.20000
AFIX   0
C12A  3    0.425173    0.692618    0.288804   -21.00000    0.07557    0.11207 =
         0.08213    0.01591    0.01628    0.00494
AFIX 137
H12D  4    0.452629    0.737401    0.276103   -21.00000   -1.50000
H12E  4    0.394403    0.736516    0.271144   -21.00000   -1.50000
H12F  4    0.422847    0.614619    0.264020   -21.00000   -1.50000
AFIX   0
PART  0
H4    4    0.298838    0.181406    0.459126    11.00000    0.06118
H2    4    0.444794    0.193197    0.509102    11.00000    0.06079
H5    4    0.295457    0.334807    0.378859    11.00000    0.09598
HKLF    4


REM  nadmap_tren_auto_a.res in C2/c
REM wR2 = 0.1992, GooF = S = 1.055, Restrained GooF = 1.077 for all data
REM R1 = 0.0652 for 4562 Fo > 4sig(Fo) and 0.0741 for all 5482 data
REM 409 parameters refined using 30 restraints

END

WGHT      0.1104      3.3677

REM Highest difference peak  0.646,  deepest hole -0.251,  1-sigma level  0.044
Q1    1   0.3813  0.2149  0.3774  11.00000  0.05    0.65
Q2    1   0.4625  0.3262  0.3765  11.00000  0.05    0.53
Q3    1   0.3946  0.1553  0.4519  11.00000  0.05    0.38
Q4    1   0.4428  0.1120  0.3201  11.00000  0.05    0.38
Q5    1   0.3946  0.2792  0.2483  11.00000  0.05    0.35
Q6    1   0.2862  0.1508  0.4226  11.00000  0.05    0.14
Q7    1   0.4128  0.6663  0.3380  11.00000  0.05    0.14
Q8    1   0.4931  0.3475  0.3432  11.00000  0.05    0.14
Q9    1   0.4709  0.5569  0.3103  11.00000  0.05    0.12
Q10   1   0.3531  0.2894  0.3620  11.00000  0.05    0.12
Q11   1   0.2815  0.3012  0.3420  11.00000  0.05    0.12
Q12   1   0.3172  0.5919  0.3524  11.00000  0.05    0.12
Q13   1   0.3439  0.6797  0.4107  11.00000  0.05    0.11
Q14   1   0.2708  0.1898  0.4728  11.00000  0.05    0.11
Q15   1   0.2466  0.4741  0.3146  11.00000  0.05    0.11
Q16   1   0.4264  0.2680  0.2214  11.00000  0.05    0.11
Q17   1   0.2342  0.4787  0.3055  11.00000  0.05    0.10
Q18   1   0.3506  0.1838  0.4621  11.00000  0.05    0.10
Q19   1   0.4814  0.7244  0.2895  11.00000  0.05    0.10
Q20   1   0.3561  0.1435  0.3559  11.00000  0.05    0.10
;
_shelx_res_checksum   13216

_shelx_hkl_file
;
   0   0   1 7.12712 4.35060  21
   0   0  -1 16.3459 4.70314   6
   0   0   2 330558. 8370.33  21
   0   0   2 344226. 8385.96   4
   0   0  -2 342439. 8367.84   7
   0   0  -2 327750. 8364.61   6
   0   0  -2 333209. 8378.31  13
   0   0  -2 333540. 8373.66  12
   0   0   2 343822. 8364.20   8
   0   0  -2 338582. 8383.03  14
   0   0   3 28.9106 23.5243  21
   0   0  -3 20.4411 17.9153   6
   0   0  -3 21.7429 20.2466   7
   0   0   3 6.59583 36.9960   4
   0   0   3 15.6334 17.7943   8
   0   0  -3 21.7061 36.6673  14
   0   0  -3 29.7672 27.6078  12
   0   0  -3 25.1971 32.2684  13
   0   0   4 187058. 4606.92  21
   0   0  -4 177414. 4592.20   6
   0   0   4 188687. 4638.02   4
   0   0  -4 183263. 4611.75  12
   0   0  -4 181148. 4621.69  13
   0   0   4 181894. 4588.59   8
   0   0  -4 187811. 4631.04  14
   0   0   5 51.1679 28.6423  21
   0   0  -5-21.5748 35.3009  12
   0   0  -5-5.45867 37.4023  14
   0   0  -5 29.4696 35.0575  13
   0   0   5 61.5325 22.6911   8
   0   0   5-17.4243 47.5122   4
   0   0  -6 136444. 3529.79  14
   0   0  -6 136617. 3502.17  12
   0   0   6 137306. 3541.07   4
   0   0  -7 12.9689 49.7726  12
   0   0  -7 16.5715 55.5429  14
   0   0   7-8.75964 67.2358   4
   0   0  -8 2164.72 159.188  12
   0   0  -8 2354.78 185.259  14
   0   0   8 2303.06 190.226   4
   0   0  -9 63.8458 68.8139  12
   0   0   9-36.9444 100.730   4
   0   0 -10 20714.2 712.849  12
   0   0  10 21389.3 776.258   4
   0   0 -11 49.4406 68.7747  12
   0   0  11 16.5943 89.3031   4
   0   0 -12 7173.27 381.716  12
   0   0  12 7019.21 282.814  10
   0   0  12 7103.46 423.570   4
   0   0  13-11.9640 57.0236  33
   0   0  13 75.8263 73.5473  10
   0   0 -13 32.1001 90.7273  12
   0   0  13-21.3391 106.619   4
   0   0  13-6.42875 52.9748  34
   0   0  14 7502.14 308.545  10
   0   0  14 6887.17 461.384   4
   0   0  14 6376.43 277.743  33
   0   0  15 89.2748 84.2964  10
   0   0  15 42.1448 77.6709   2
   0   0  16 209.812 84.8454  10
   0   0  16 191.811 90.2594   2
   0   0  17-8.30251 84.2032  10
   0   0  17-34.5239 89.2177   2
   0   0  17-38.1069 79.8789  38
   0   0  18 1216.47 134.260   2
   0   0  18 1186.46 126.133  38
   0   0  19 71.7243 74.1459   2
   0   0  19 19.1966 67.3756  38
   0   0  20 301.508 74.9830   2
   0   0  20 207.975 67.8990  38
   0   0  21-22.2322 52.0068   2
   0   0  21 36.5224 47.1165  38
   0  -2   0 574863. 14336.5  16
   0  -2   0 565936. 14320.0   8
   0  -2   0 583097. 14309.6   5
   0  -2  -1 55205.7 1419.31   8
   0  -2   1 55489.1 1423.13  15
   0  -2  -1 49637.0 1437.02  16
   0  -2   1 53844.1 1431.46   8
   0  -2   1 55448.4 1429.34   5
   0  -2  -1 56414.8 1409.79   5
   0   2   1 54363.8 1382.07   4
   0  -2   1 56058.5 1380.75   4
   0  -2   2 2176.65 91.4870   4
   0  -2   2 2346.16 118.686   5
   0   2   2 2292.74 94.6292   4
   0  -2   2 2235.40 115.247   8
   0   2  -2 2300.67 111.562  14
   0  -2  -2 2179.61 119.317  16
   0   2  -2 2219.59 120.848   7
   0   2  -2 2102.78 102.986  11
   0  -2  -2 2269.74 74.2063  14
   0  -2   2 2159.80 101.657  21
   0   2  -2 2132.44 74.0145  42
   0  -2   3 312347. 7801.22  21
   0   2  -3 321368. 7838.43   7
   0  -2   3 306861. 7830.27   8
   0   2  -3 306920. 7832.60  14
   0   2  -3 312532. 7813.82  11
   0  -2   3 313051. 7839.52   5
   0   2   3 308024. 7809.37   4
   0  -2   3 317072. 7807.24   4
   0  -2   4 1668.70 89.9091  21
   0   2  -4 1679.16 114.237   7
   0  -2   4 2029.91 112.326   4
   0  -2   4 1729.10 118.839   5
   0   2   4 2027.01 114.414   4
   0  -2   4 1770.78 111.188   8
   0   2  -4 1876.47 123.486  14
   0  -2   5 22017.3 645.379   4
   0   2   5 20519.7 642.153   4
   0  -2   5 21267.7 659.125   5
   0   2  -5 22552.3 650.266   7
   0   2  -5 21092.0 662.082  14
   0  -2   5 20970.6 638.885   8
   0  -2   6 16364.2 550.361   5
   0  -2   6 16270.8 538.572   4
   0   2   6 15564.3 539.259   4
   0   2  -6 16843.5 530.904   7
   0   2  -6 16892.6 561.234  14
   0  -2   6 16292.7 522.485   8
   0   2   7 35429.1 1068.53   4
   0  -2   7 36419.7 1067.31   4
   0   2  -7 36561.1 1040.10   7
   0  -2   7 35762.6 1072.15   5
   0  -2   8 3696.22 231.923   5
   0   2   8 3617.84 234.278   4
   0  -2   8 3577.96 231.268   4
   0  -2   9 24.1452 85.3098   4
   0   2   9 100.942 89.1612   4
   0  -2   9 24.0109 74.9259   5
   0  -2  -9 19.7108 77.5512  12
   0  -2  10 1886.75 190.361   4
   0  -2  10 1732.00 176.417   5
   0   2  10 1280.81 169.252   4
   0  -2 -10 1613.44 159.507  12
   0  -2  11 3644.93 271.799   4
   0  -2  11 3436.07 259.583   5
   0   2  11 3033.38 259.463   4
   0  -2 -11 3038.07 227.979  12
   0   2  12 1418.61 115.630  32
   0   2  12 1743.88 122.443  38
   0  -2  12 1547.69 195.944   4
   0   2  12 1523.44 199.229   4
   0  -2  12 1535.11 121.218  10
   0   2  12 1450.12 120.634  10
   0  -2 -12 1543.08 179.076  12
   0  -2  13 641.414 86.9353  23
   0   2  13 683.749 98.0076  32
   0  -2  13 734.070 92.5163  34
   0   2  13 871.216 100.101  38
   0   2  13 671.862 155.695   4
   0  -2  13 786.448 161.190   4
   0  -2  13 587.022 92.6537  10
   0  -2 -13 872.344 144.497  12
   0   2  13 793.468 103.306  10
   0   2  14 4409.59 224.613  32
   0   2  14 4941.94 235.124  38
   0  -2  14 4650.80 225.539  34
   0   2  14 4149.47 359.220   4
   0  -2  14 4165.17 352.644   4
   0  -2 -14 4199.14 324.849  12
   0  -2  14 4520.65 231.304  10
   0   2  14 4593.23 236.444  10
   0   2  15 376.839 93.6304  32
   0   2  15 258.543 87.3230  38
   0  -2  15 382.829 97.5988   2
   0   2  15 317.824 97.0642   2
   0   2  15 313.876 83.9437  10
   0  -2  15 269.323 85.6380  10
   0   2  16 1253.16 136.350  32
   0   2  16 1656.81 146.745  38
   0   2  16 1332.47 140.797   2
   0  -2  16 1562.81 144.530   2
   0  -2  16 1224.13 132.629  10
   0   2  16 1331.36 138.495  10
   0   2  17 1253.43 131.674  32
   0   2  17 1120.34 127.559  38
   0   2  17 1083.23 131.696   2
   0  -2  17 1206.11 132.541   2
   0   2  17 1105.81 126.645  10
   0  -2  17 1268.26 130.564  10
   0  -2  18 139.179 77.5535   2
   0   2  18 184.760 82.9349   2
   0   2  18 144.895 79.6076  32
   0   2  18 127.666 77.0767  38
   0   2  19-6.67137 65.9989   2
   0  -2  19 6.34137 65.8573   2
   0   2  19 45.3192 66.2615  32
   0   2  19 56.1235 69.9510  38
   0  -2  19 42.6142 67.1962  38
   0  -2  20 370.810 71.8655   2
   0   2  20 305.443 72.2804   2
   0  -2  20 307.915 69.0461  38
   0   2  20 300.993 69.4197  38
   0  -2  21 296.224 54.1874   2
   0  -2  21 290.800 51.2879   3
   0   2  21 398.134 59.9818   2
   0   2  21 256.136 62.7036  31
   0   2  21 320.640 59.1186  38
   0  -2  21 264.209 55.1493  38
   0  -4   0 19962.2 616.173   5
   0  -4   0 21395.3 635.554  15
   0  -4   0 20384.5 633.497   8
   0  -4   1 30952.2 912.672   5
   0  -4   1 31285.6 926.694   8
   0  -4   1 32526.9 913.318  15
   0  -4  -1 32343.0 916.322   8
   0  -4  -1 32691.5 952.736  16
   0  -4   2 43262.5 1230.63   5
   0  -4  -2 43985.9 1263.13  16
   0  -4   2 43705.9 1244.36   8
   0   4  -2 44824.2 1255.78   7
   0  -4   2 44743.3 1215.16  15
   0  -4   3 23522.4 737.297   5
   0  -4   3 23645.2 737.848   8
   0  -4  -3 23342.6 756.274  16
   0   4  -3 23916.5 751.857   7
   0  -4   4 2637.65 179.527   5
   0  -4  -4 2439.37 183.138  16
   0  -4   4 2626.56 176.425   8
   0   4  -4 2643.37 184.240   7
   0  -4   5 11651.2 462.418   5
   0   4  -5 11809.9 466.876   7
   0  -4  -5 12134.6 477.220  16
   0  -4   5 11935.1 455.501   8
   0   4  -6 141.535 77.7167   7
   0  -4   6 78.4472 77.6087   5
   0  -4   6 20.2502 67.1395   8
   0  -4  -6 102.974 74.1192  16
   0   4  -7 158794. 4159.22   7
   0  -4   7 160171. 4180.43   5
   0  -4   7 158886. 4143.67   8
   0  -4  -7 154588. 4180.84  16
   0   4  -8 1544.75 164.733   7
   0  -4   8 1433.31 164.900   5
   0  -4   9 31344.4 1059.15   5
   0  -4  10 2011.57 209.158   5
   0   4  10 1891.80 118.640   1
   0   4  10 1970.83 128.779   9
   0   4  11 341.049 77.1765  32
   0   4  11 312.423 75.9853  38
   0  -4  11 324.014 104.709   5
   0   4  11 381.721 68.4416   1
   0  -4  11 430.087 71.0898  23
   0  -4  12 8257.81 313.359  23
   0   4  12 8654.03 336.588  32
   0   4  12 8723.70 334.014  38
   0  -4  12 8739.08 492.049   5
   0  -4 -12 8282.14 446.383  12
   0   4  13 21.8216 74.5017  32
   0  -4  13 123.274 69.4333  23
   0   4  13 58.9705 74.0478  38
   0   4  14 30.6091 87.8547  32
   0  -4  14-12.9025 66.0585  23
   0   4  14 31.0233 75.5404  38
   0   4  15 2034.69 166.746  32
   0   4  15 1982.25 160.816  38
   0   4 -15 1675.16 157.496  19
   0   4  16 2362.42 176.693  32
   0   4 -16 2646.44 178.220  19
   0   4  16 2503.66 177.105  38
   0   4  17 1914.09 154.125  32
   0   4 -17 1814.61 151.050  19
   0   4  17 2043.18 155.467  38
   0   4  18 75.4114 71.0849  32
   0   4 -18 100.692 65.7651  19
   0   4  18 104.175 75.3506  38
   0   4  19 337.104 76.4289  32
   0   4  19 375.979 85.3471  31
   0   4 -19 296.128 67.6113  19
   0  -4  20 151.632 53.0661   3
   0  -4  20 182.996 54.2268  38
   0   4  20 164.208 65.9075  31
   0  -6   0 26029.6 831.573   8
   0   6   0 24490.7 843.266   7
   0  -6   1 6699.18 325.529   8
   0   6  -1 5856.99 327.252   7
   0   6  -2 1812.78 181.536   7
   0  -6   2 1639.99 160.579   8
   0  -6   3 114.918 72.7195   5
   0   6  -3 126.749 78.4405   7
   0  -6  -3 211.467 92.4506  16
   0  -6   3 161.450 84.2496   8
   0  -6   4 2691.80 209.544   5
   0  -6   4 2358.68 204.744   8
   0   6  -4 3042.40 235.205   7
   0  -6  -4 2463.01 217.452  16
   0  -6   5 11991.9 519.098   5
   0   6  -5 12002.6 536.839   7
   0  -6  -5 12844.2 555.205  16
   0  -6   5 11767.5 514.568   8
   0   6  -6 65.4908 80.1807   7
   0  -6   6 30.3340 66.0990   5
   0  -6   6 132.080 68.8186   8
   0  -6  -6 151.798 96.8441  16
   0   6   7 1536.43 106.391   1
   0   6  -7 1473.14 179.978   7
   0  -6   7 1491.99 182.571   5
   0  -6  -7 1717.95 201.705  16
   0  -6   7 1676.82 177.730   8
   0   6  -8 4894.13 357.540   7
   0   6   8 6042.65 240.302   1
   0  -6   8 6020.27 378.030   5
   0   6   8 5972.41 249.087   9
   0  -6  -8 5990.12 388.184  16
   0  -6   8 5567.81 348.365   8
   0   6  -9 7302.68 289.408  17
   0   6  -9 6797.90 285.414  20
   0  -6   9 6635.71 258.830  23
   0   6   9 6934.40 301.243  31
   0   6   9 6049.20 272.771  32
   0  -6   9 6288.95 405.057   5
   0   6   9 6675.97 265.939   1
   0   6  -9 6037.78 402.207   7
   0   6   9 6799.62 281.092   9
   0  -6  -9 7026.32 435.121  16
   0   6 -10 107.264 62.7117  17
   0  -6  10 28.5485 57.0645  23
   0   6 -10 7.27404 62.1125  20
   0  -6  10-21.0551 94.0984   5
   0   6  10 116.641 63.1669   1
   0   6  10 35.8076 51.6147   9
   0   6  10 112.706 80.2634  32
   0   6  10-66.8291 78.7573  31
   0  -6  11 924.189 102.795  23
   0   6  11 1274.46 113.130   1
   0   6  11 1339.07 125.216   9
   0   6  11 1078.28 126.914  32
   0   6  11 1019.60 133.707  31
   0   6  12 3522.90 225.613  31
   0   6  12 3377.05 205.092  32
   0   6  12 3708.42 197.336   1
   0  -6  12 3560.44 188.597  23
   0   6  13 246.677 99.6199  31
   0   6  13 224.484 98.3080  32
   0  -6  13 256.955 78.8533  23
   0   6  14 3616.70 219.339  32
   0   6  14 3633.90 229.439  31
   0   6 -14 3478.76 214.446  19
   0   6 -14 3546.88 203.863  27
   0   6  15 163.105 96.3968  31
   0   6  15 183.244 95.7431  32
   0   6 -15 279.680 90.4931  19
   0   6  16 2461.14 176.611  31
   0   6 -16 1866.18 155.489  19
   0   6 -17 378.962 89.6957  29
   0   6  17 599.760 101.615  31
   0  -6  17 724.483 88.2029   3
   0   6 -17 450.599 86.6050  19
   0   6  18 320.106 78.4997  31
   0   6 -18 231.686 69.1586  29
   0  -6  18 276.195 59.5308   3
   0   6 -18 238.378 65.0681  19
   0   6  19 864.427 86.2190  31
   0  -6  19 722.906 67.2389   3
   0   6 -19 657.105 73.4928  19
   0   8   0 44589.1 1454.54   7
   0   8   0 45428.9 1260.69  26
   0  -8   1 2295.09 139.701  22
   0   8   1 2271.82 152.047  26
   0   8  -1 2474.62 155.102  26
   0   8  -1 2759.57 253.227   7
   0  -8   2 13723.7 455.760  22
   0   8  -2 14137.2 476.378  26
   0   8   2 13519.9 476.721  26
   0   8  -2 13636.2 639.199   7
   0  -8   2 15752.2 638.607   8
   0   8  -2 15250.0 480.550  17
   0   8  -3 906.982 167.468   7
   0   8  -3 1311.91 114.280  17
   0  -8   3 1262.57 100.138  22
   0   8  -3 1160.42 119.858  28
   0   8   3 1065.99 107.042  26
   0  -8   3 1352.51 172.707   8
   0   8  -4 4310.98 326.641   7
   0   8  -4 3552.64 193.049  17
   0  -8   4 3498.83 177.520  22
   0   8  -4 3715.96 196.357  20
   0   8   4 3503.34 209.059  31
   0   8   4 3458.61 190.736  26
   0   8  -4 3720.37 207.331  28
   0  -8   4 3503.90 281.867   8
   0   8  -5 2215.73 246.786   7
   0   8  -5 1693.78 132.214  17
   0  -8   5 1730.53 120.725  22
   0   8  -5 1711.39 134.733  20
   0   8   5 1678.62 152.005  31
   0   8  -5 1484.37 141.500  28
   0  -8   5 1633.51 196.220   8
   0   8  -6 7986.83 476.737   7
   0   8   6 6944.29 292.929   1
   0   8  -6 8539.68 326.689  17
   0   8  -6 7965.13 321.540  20
   0   8   6 7333.88 329.304  31
   0   8  -6 7698.67 331.348  28
   0  -8   6 7687.09 449.930   8
   0   8   7 1203.35 110.654   1
   0   8  -7 935.653 172.851   7
   0   8  -7 1266.00 120.623  17
   0   8  -7 1208.94 120.262  20
   0   8  -7 857.037 117.463  29
   0   8   7 949.985 126.196  31
   0   8  -7 1138.06 131.052  28
   0   8   7 1198.13 112.903   9
   0   8  -8 7712.87 483.578   7
   0   8   8 7621.09 306.761   1
   0   8  -8 8305.42 331.807  17
   0   8  -8 7989.42 332.074  20
   0   8   8 7251.42 341.113  31
   0   8  -8 7797.01 344.370  28
   0   8   8 7768.05 317.981   9
   0   8   9 3597.97 196.503   1
   0   8  -9 3805.41 213.497  17
   0   8  -9 3758.22 215.450  20
   0   8   9 3524.76 227.015  31
   0   8  -9 3581.08 223.165  28
   0   8   9 3763.53 210.052   9
   0   8  10 103.670 71.5278   1
   0   8 -10 147.597 73.8304  17
   0   8 -10 176.252 82.2506  20
   0   8  10 75.1913 95.3854  31
   0   8 -10 215.451 95.5260  28
   0   8  10 150.622 73.5487   9
   0   8  11-27.4787 71.0146   1
   0   8 -11 72.7865 71.3797  17
   0   8 -11 41.2032 74.5735  20
   0   8  11 28.1734 93.3772  31
   0   8 -11 27.6788 88.9149  28
   0   8  11 103.088 73.9167   9
   0   8 -12 2714.95 179.501  17
   0   8 -12 2643.71 175.524  20
   0   8  12 2477.95 189.741  31
   0   8 -12 2446.50 190.014  29
   0   8 -12 2327.40 184.368  28
   0   8  12 2707.20 165.457   1
   0   8  13 26.1646 86.2907  31
   0   8 -13 171.303 85.6044  29
   0   8 -13 49.2033 66.2827  19
   0   8 -13 57.5804 76.6857  28
   0   8 -13 44.0387 63.9600  27
   0   8 -14 1342.50 139.520  29
   0   8  14 1794.34 154.230  31
   0   8 -14 1761.86 132.808  19
   0   8 -14 1489.04 137.344  28
   0   8 -14 1737.22 134.218  27
   0   8  15 35.3294 79.5719  31
   0   8 -15-34.4995 68.9504  29
   0   8 -15 17.5619 59.9436  19
   0   8 -15 52.6521 54.5295  27
   0   8  16 734.522 92.7510  31
   0   8 -16 667.766 91.4608  29
   0   8 -16 574.857 74.7635  27
   0   8 -17-8.90661 48.7497  29
   0   8  17 64.7216 56.5800  31
   0   8 -17 7.85012 42.6079  19
   0  10   0 2087.47 163.262  26
   0 -10   0 2293.94 149.999  22
   0  10   1 249.345 83.7092  26
   0  10  -1 415.425 90.8310  26
   0 -10   1 369.652 72.8035  22
   0 -10  -1 310.573 66.6627  22
   0  10  -2 451.454 90.6034  26
   0  10   2 412.751 88.2716  26
   0 -10  -2 364.409 79.9376  22
   0 -10   2 491.270 81.4029  22
   0  10  -3 393.376 84.3518  26
   0  10   3 256.512 76.4235  26
   0  10  -3 292.847 73.5571  17
   0 -10   3 454.115 77.4516  22
   0  10  -4 1306.02 134.540  28
   0  10   4 1130.58 124.439  26
   0  10  -4 1057.91 116.562  17
   0 -10   4 1057.97 101.120  22
   0  10  -5 380.075 87.5916  17
   0  10   5 584.945 96.1330  26
   0  10  -5 626.189 105.777  28
   0  10   5 473.639 83.8380   1
   0  10  -5 536.140 89.3348  20
   0  10  -6 531.986 94.9400  17
   0  10  -6 346.551 99.5688  28
   0  10   6 414.270 81.9939   1
   0  10  -6 616.609 98.7025  20
   0  10  -7 5864.20 273.283  17
   0  10  -7 6279.48 294.857  28
   0  10   7 5561.18 252.991   1
   0  10  -7 6105.55 278.860  20
   0  10  -8 888.015 110.540  17
   0  10  -8 920.229 124.059  28
   0  10   8 860.690 100.537   1
   0  10  -8 915.459 111.491  20
   0  10  -9 133.754 66.9557  17
   0  10  -9 190.758 72.0506  20
   0  10  -9 242.242 89.9960  28
   0  10   9 136.379 67.1316   1
   0  10 -10 2151.09 149.542  17
   0  10 -10 2042.38 150.274  20
   0  10 -10 1848.86 147.465  29
   0  10 -10 1986.53 139.743  27
   0  10 -10 2003.85 156.382  28
   0  10  10 1951.64 133.776   1
   0  10 -11-6.39019 57.4706  17
   0  10 -11 61.2183 67.6309  29
   0  10 -11 13.1807 55.4915  20
   0  10 -11-54.6756 63.3802  27
   0  10 -11 43.0943 70.3222  28
   0  10  11 48.1401 56.8189   1
   0  10 -12 91.9623 60.4386  29
   0  10 -12 128.180 58.3259  20
   0  10 -12 176.239 60.6389  27
   0  10 -12 165.296 79.1705  28
   0  10 -12 152.031 56.6552  17
   0  10 -13 297.141 66.5585  29
   0  10 -13 235.278 58.3356  20
   0  10 -13 235.099 58.3125  27
   0  10 -13 344.178 68.5109  28
   0  10 -13 259.391 55.5616  17
   0  10 -14 193.945 49.6682  27
   0  10 -14 136.610 50.4035  28
   0  10 -14 114.410 41.3534  20
   0  10 -14 95.7484 50.2642  29
   0  10 -15 74.4371 33.7455  27
   0  10 -15 124.105 38.9620  29
   0 -12   0 1290.95 99.2776  22
   0  12   0 1133.20 112.633  26
   0 -12  -1 844.841 83.7437  22
   0 -12   1 895.658 83.6657  22
   0  12   1 864.182 99.3250  26
   0  12  -1 770.781 100.016  26
   0 -12  -2 47.4296 45.3040  22
   0  12  -2 6.77931 55.8657  26
   0  12   2-7.04914 57.6604  26
   0  12   3 63.7832 55.2585   1
   0  12   3 123.190 61.2239  26
   0 -12  -3 125.074 50.0168  22
   0  12   4 190.154 58.4511   1
   0  12   4 123.849 61.9090  26
   0 -12  -4 167.926 53.9466  22
   0  12  -4 129.387 50.4215  17
   0  12   5 466.355 68.0773   1
   0  12   5 321.319 69.6979  26
   0 -12  -5 358.532 61.0217  22
   0  12  -5 358.927 64.0752  17
   0  12   6 631.012 73.1179   1
   0 -12  -6 605.901 69.8921  22
   0  12  -6 649.185 77.5172  17
   0  12   7 59.5834 48.1525   1
   0  12  -7 21.2967 56.8366  28
   0 -12  -7 78.0141 43.1337  22
   0  12  -7 118.239 47.2577  20
   0  12  -7 85.3870 51.2198  17
   0  12   8 180.561 47.8653   1
   0  12  -8 138.655 47.1715  17
   0  12  -8 4.91763 51.3703  28
   0 -12  -8 114.051 40.1621  22
   0  12  -8 73.6899 44.2201  20
   0  12  -9 4.15736 38.0840  20
   0 -12  -9 41.4873 33.5052  22
   0  12   9 47.5136 40.9356  35
   0  12   9 63.8906 39.1952   1
   0  12  -9 21.9730 47.7100  28
   0  12  -9 16.4651 37.9316  17
   0  12 -10 1010.78 80.2388  28
   0  12 -10 1087.38 79.5790  20
   0 -12 -10 1000.25 69.1215  22
   0  12 -10 1198.76 80.0299  17
   0  12 -11 294.679 42.2136  20
   0 -12 -11 147.945 31.1973  22
   0  12 -11 233.386 43.0757  28
   0  12 -11 299.123 41.1580  17
  -1  -1  21 66.2185 51.8302   2
  -1   1  21 77.1740 52.5204   2
  -1  -1  21 4.13072 50.0547  38
  -1   1  21 8.39848 52.0818  38
  -1   1  20 42.0700 66.3380   2
  -1  -1  20-17.5545 64.0574   2
  -1  -1  20 43.0926 58.7220  38
  -1   1  20 49.2039 62.0531  38
  -1  -1  19 98.9809 74.4622   2
  -1   1  19 79.8412 74.3499   2
  -1   1  19 117.576 77.8086  38
  -1  -1  19 45.0981 68.1636  38
  -1  -1  18 99.4586 78.0481  10
  -1   1  18 149.217 80.8783  10
  -1   1  18 114.390 83.7415   2
  -1  -1  18 191.063 90.0747   2
  -1   1  18 182.281 82.1872  38
  -1   1  17 141.736 87.8418  10
  -1  -1  17 162.541 87.9091  10
  -1  -1  17 202.705 87.7756   2
  -1   1  17 103.999 83.5855   2
  -1   1  17 84.7371 80.4386  38
  -1  -1  16 2458.14 179.888  10
  -1   1  16 2621.07 188.421  10
  -1  -1  16 2621.49 188.139   2
  -1   1  16 2479.75 190.074   2
  -1   1  16 2586.00 177.418  38
  -1  -1  15 6693.00 296.156  10
  -1   1  15 6128.93 289.473  10
  -1  -1  15 5993.50 270.031  33
  -1   1  15 6451.29 285.597  38
  -1  -1  14 3876.06 210.068  10
   1  -1 -14 3432.10 285.568  12
  -1   1  14 4174.06 220.812  10
  -1   1  14 4615.65 369.381   4
  -1  -1  14 3950.65 336.726   4
  -1  -1  14 3549.01 192.640  33
  -1   1  13 2209.72 139.998  24
   1  -1 -13 2261.81 222.411  12
  -1  -1  13 2636.05 163.891  10
  -1   1  13 2451.55 159.070  10
  -1   1  13 2468.98 258.429   4
  -1  -1  13 2616.25 267.349   4
  -1  -1  13 2290.93 147.555  34
  -1  -1  13 2317.70 143.577  33
  -1   1  12 1751.25 131.298  10
  -1  -1  12 1848.81 128.077  10
   1  -1 -12 1791.62 181.469  12
  -1   1  12 1852.58 216.536   4
  -1  -1  12 1530.96 194.778   4
   1  -1 -11 6458.05 332.823  12
  -1  -1  11 6382.10 376.391   4
  -1   1  11 6704.42 384.331   4
   1  -1 -10 1030.54 129.677  12
   1   1 -10 830.486 123.438  12
  -1  -1  10 743.784 120.165   5
  -1   1  10 1060.20 154.438   4
  -1  -1  10 853.079 143.527   4
   1  -1  -9 795.216 107.007  12
   1   1  -9 787.205 108.496  12
  -1  -1   9 636.655 126.262   4
  -1   1   9 959.734 140.467   4
   1   1  -8 23269.0 733.095  12
   1  -1  -8 23116.4 723.169  12
  -1  -1   8 24399.9 778.551   4
  -1   1   8 23023.7 774.672   4
   1  -1  -7 22837.7 707.255  12
   1   1  -7 23323.1 716.923  12
  -1   1   7 23595.1 753.492   4
   1   1  -7 24569.7 708.288   7
  -1  -1   7 24145.9 754.270   4
  -1  -1   7 23667.5 697.752  21
  -1  -1   6 171155. 4433.18   8
   1   1  -6 173599. 4442.94  12
  -1  -1   6 174803. 4476.31   4
  -1   1   6 175747. 4478.55   4
   1   1  -6 176484. 4439.65   7
  -1  -1   6 176186. 4423.36  21
   1  -1  -5 12282.5 393.236  14
  -1  -1   5 11452.0 379.541   8
   1   1  -5 11995.2 388.408  12
   1   1  -5 12240.9 414.474  14
   1  -1  -5 12257.4 366.313   6
  -1   1   5 12070.6 407.516   4
  -1  -1   5 12429.9 407.131   4
   1   1  -5 12329.5 387.401   7
  -1  -1   5 12517.8 374.441  21
   1   1  -4 32993.0 930.448  14
   1   1  -4 34247.4 908.363  12
  -1  -1   4 32792.6 906.233   8
   1  -1  -4 33454.0 906.345  14
  -1   1   4 33434.4 921.938   4
   1  -1  -4 33369.0 887.271   6
  -1  -1   4 33735.4 920.996   4
   1   1  -4 33436.7 910.511   7
  -1  -1   4 34269.7 894.976  21
  -1  -1   3 49682.9 1277.20   8
  -1  -1   3 49683.7 1279.42   4
   1  -1  -3 47587.5 1257.81   6
   1   1  -3 49071.4 1278.45   7
  -1   1   3 49708.5 1280.75   4
  -1  -1   3 48498.9 1263.19  21
  -1  -1   2 27212.8 728.562   8
  -1   1   2 27637.3 722.807   4
   1   1  -2 26643.8 729.016   7
  -1  -1   2 27811.9 721.665   4
  -1  -1   2 27143.5 720.244  21
  -1  -1   1 15881.3 431.853   8
   1  -1  -1 16563.3 432.192  16
  -1  -1   1 16381.8 434.555  15
   1   1  -1 16125.8 433.016   7
  -1  -1   1 15724.4 429.904  21
   1   1  -1 14730.1 418.558  42
  -1  -1   0 17518.8 488.965  16
  -1   1   0 18364.8 469.744  13
  -1  -1   0 17840.6 479.306   8
   1  -1   0 18238.7 483.616   8
  -1  -1   0 18601.5 466.486   4
  -1   1   0 18686.2 465.433   4
   1  -1   0 17664.4 483.370   5
  -1  -1   0 18238.4 470.352   5
   1  -1   0 17673.2 467.720  41
   1   1   0 17884.1 466.921  41
   1   1   0 18025.3 481.094  42
  -1  -1  -1 10242.3 272.397   8
  -1   1  -1 10163.0 287.911  13
  -1   1  -1 10134.0 283.757  14
   1  -1   1 10089.7 289.903   8
  -1   1  -1 9853.16 291.254  11
   1  -1   1 10154.6 278.221   4
   1   1   1 10095.9 279.344   4
   1  -1   1 10482.1 295.173   5
   1   1   1 10334.3 295.113  42
   1  -1   1 9762.42 276.330  41
   1   1   1 9940.62 276.924  41
   1  -1   2 46802.8 1174.95   4
   1  -1   2 45606.4 1184.27   5
   1   1   2 45764.7 1175.76   4
  -1   1  -2 45271.3 1184.12  13
   1  -1   2 44683.6 1172.87   8
  -1   1  -2 44665.5 1176.92   7
  -1   1  -2 46521.8 1182.83  14
   1  -1   2 45625.5 1148.90  21
   1  -1   2 43674.8 1170.28  41
   1  -1   3 2820.16 98.3206  21
  -1  -1  -3 2812.00 117.428  14
   1  -1   3 2685.21 114.233   8
  -1   1  -3 2589.65 122.174  12
  -1   1  -3 2608.69 129.210  13
  -1  -1  -3 2657.36 108.916  13
  -1   1  -3 2855.35 133.864  14
  -1   1  -3 2856.85 121.473   7
   1   1   3 2799.39 127.380   4
  -1  -1  -3 2578.53 92.4508   6
   1  -1   3 2659.89 125.945   5
   1  -1   3 2660.31 124.893   4
   1  -1   4 27332.3 732.430  21
  -1   1  -4 28413.5 767.511  12
   1  -1   4 27089.2 750.717   8
  -1  -1  -4 28239.6 752.957  13
  -1   1  -4 28121.3 786.178  14
  -1   1  -4 27575.0 781.863  13
  -1  -1  -4 27649.5 764.216  14
   1   1   4 27754.3 780.763   4
  -1  -1  -4 27785.9 722.751   6
  -1   1  -4 26780.0 754.387   7
   1  -1   4 27982.8 779.823   4
   1  -1   4 26818.9 773.997   5
   1  -1   5 2691.92 119.386  21
   1  -1   5 2734.76 154.420   4
   1  -1   5 2832.73 150.105   5
   1   1   5 2941.61 159.069   4
  -1   1  -5 2817.53 133.231   7
   1  -1   5 2925.16 132.245   8
  -1  -1  -5 2808.23 144.825  14
  -1   1  -5 2853.25 159.273  13
  -1   1  -5 2645.05 140.738  12
  -1   1  -5 2690.02 156.458  14
  -1  -1  -5 2892.61 136.965  13
   1  -1   6 17746.3 575.024   4
   1  -1   6 17471.7 560.789   5
   1   1   6 18315.9 580.368   4
  -1   1  -6 16652.0 567.214  13
  -1  -1  -6 17288.1 537.092  13
  -1   1  -6 17586.5 553.129  12
  -1   1  -6 18103.4 579.897  14
  -1  -1  -6 17655.7 555.140  14
   1  -1   7 15437.4 549.292   4
   1   1   7 15580.2 552.013   4
   1  -1   7 14847.4 526.187   5
  -1  -1  -7 16342.1 523.726  12
  -1   1  -7 15650.4 522.566  12
  -1   1  -7 15644.3 551.861  14
  -1  -1  -7 15801.7 531.296  14
   1  -1   8 62990.1 1760.99   4
   1   1   8 61343.7 1762.06   4
   1  -1   8 60402.3 1726.84   5
  -1   1  -8 62221.3 1719.11  12
  -1  -1  -8 64138.4 1737.93  14
  -1   1  -8 63678.8 1764.78  14
  -1  -1  -8 62332.0 1712.46  12
   1   1   9 42541.8 1309.18   4
   1  -1   9 43702.8 1309.08   4
  -1  -1  -9 41903.8 1272.30  14
  -1   1  -9 43803.1 1259.98  12
  -1  -1  -9 42730.8 1253.50  12
  -1   1  -9 42964.1 1306.61  14
   1   1  10 2065.11 204.987   4
  -1  -1 -10 2003.76 174.386  12
  -1   1 -10 2225.32 190.947  12
   1   1  11 85.6397 85.5905   4
   1  -1  11-33.4284 109.533   4
  -1  -1 -11 115.944 76.1743  12
   1   1  12 14835.4 662.785   4
   1  -1  12 14720.6 655.361   4
  -1  -1 -12 14244.8 591.617  12
   1   1  12 13521.4 465.581  10
   1  -1  12 14540.8 470.842  10
   1   1  13 2498.68 157.893  33
   1  -1  13 2523.90 154.756  34
   1  -1  13 2547.56 153.975  33
   1   1  13 2440.90 157.538  34
   1  -1  13 2485.68 269.101   4
   1   1  13 2834.27 278.148   4
  -1  -1 -13 2571.44 235.565  12
   1   1  13 2767.70 169.963  10
   1  -1  13 2663.67 167.096  10
   1   1  13 2649.33 158.850  32
   1  -1  14 371.978 87.0925  34
   1   1  14 266.442 139.309   4
   1   1  14 473.325 95.5793   2
   1  -1  14 320.680 93.5313   2
   1  -1  14 495.950 151.355   4
   1   1  14 486.410 99.7740  10
  -1  -1 -14 201.970 116.358  12
   1  -1  14 377.085 87.9836  10
   1   1  14 438.572 87.7599  32
   1   1  14 156.163 73.8896  33
   1  -1  14 341.664 82.7153  33
   1   1  15 619.990 107.101  38
   1  -1  15 540.278 105.496   2
   1   1  15 614.061 107.871   2
   1  -1  15 625.006 109.348  10
   1   1  15 394.006 102.246  10
   1   1  15 422.248 95.1944  32
   1  -1  15 439.689 86.3479  33
   1  -1  16 1086.37 119.047  33
   1   1  16 1134.68 123.808  38
   1   1  16 917.645 124.302   2
   1  -1  16 1183.52 137.996   2
   1  -1  16 1000.74 126.388  10
   1   1  16 1076.31 134.514  10
   1   1  16 879.499 117.186  32
   1   1  17 233.501 85.2682  38
   1  -1  17 175.008 92.0860   2
   1   1  17 179.690 86.8874   2
   1  -1  17 136.335 81.4492  10
   1   1  17 213.897 92.3822  10
   1   1  17 133.484 80.1637  32
   1  -1  18 1429.99 131.846  38
   1   1  18 1688.60 136.395  38
   1  -1  18 1513.56 141.493   2
   1   1  18 1483.22 141.819   2
   1  -1  19 55.0920 65.3264  38
   1   1  19 74.2104 67.7107  38
   1   1  19 41.4838 68.4102   2
   1  -1  19 60.5569 73.6681   2
   1   1  20 507.293 78.6686  38
   1  -1  20 556.146 80.8864  38
   1  -1  20 516.945 79.1609   2
   1   1  20 565.171 87.4552   2
   1   1  21 48.8314 44.5715  38
   1  -1  21-29.6634 46.1305  38
   1  -1  21-19.7961 44.4106   2
   1   1  21-36.7164 45.9422   2
  -1   3  21 360.371 66.3794  31
  -1  -3  21 314.112 53.9368  38
  -1  -3  21 412.235 54.4836   3
  -1   3  20 317.025 77.0034  31
  -1  -3  20 406.097 69.8276  38
  -1   3  19 167.456 69.6895  32
  -1   3  19-18.3037 67.3644  38
  -1   3  18 52.5219 76.2429  32
  -1   3  18 77.3448 76.9856  38
  -1   3  17 1011.98 119.678  32
  -1   3  17 1146.27 133.381  38
  -1   3  16 173.246 91.6666  32
   1   3 -16 152.182 81.7319  19
  -1   3  16 189.376 90.3462  38
  -1   3  15 2599.47 176.549  32
   1   3 -15 2255.43 172.406  19
  -1   3  15 2237.45 162.019  24
  -1   3  15 2656.58 181.947  38
  -1   3  14 168.689 68.3841  24
  -1   3  14 14.3605 83.6945  32
  -1   3  14-7.45292 80.9210  38
  -1   3  13 21318.1 662.523  32
  -1   3  13 22388.4 669.884  38
  -1   3  13 20701.6 657.222  24
   1  -3 -13 20652.6 810.877  12
  -1   3  12 56.2899 53.8427  24
  -1   3  12 110.233 68.2077  32
  -1  -3  12 94.1027 97.7672   5
   1  -3 -12 362.352 109.874  12
  -1   3  12 163.872 70.7572  38
   1  -3 -11-67.2664 83.9561  12
  -1  -3  11 238.908 90.2343   5
  -1  -3  10 735.515 132.975   5
  -1  -3   9 10638.2 476.267   5
  -1  -3   8 313.355 103.831   5
   1   3  -8 259.007 77.7798   7
  -1  -3   7 21166.3 691.101   8
  -1  -3   7 20653.3 712.831   5
   1   3  -7 21368.9 699.016   7
  -1  -3   6 54938.2 1556.23   8
  -1  -3   6 55325.5 1577.88   5
   1   3  -6 58441.5 1568.66   7
  -1  -3   5 10816.6 402.555   8
  -1  -3   5 11118.7 413.168   5
   1   3  -5 11062.3 410.542   7
  -1  -3   4 8751.15 306.062  21
   1   3  -4 8706.73 338.940   7
  -1  -3   4 8838.35 334.681   8
   1  -3  -4 8922.99 340.692  16
  -1  -3   4 8534.23 335.337   5
  -1  -3   3 106148. 2669.14  21
  -1  -3   3 100404. 2687.74   5
   1   3  -3 104788. 2701.67   7
   1  -3  -3 105853. 2703.77  16
  -1  -3   3 100102. 2692.65   8
  -1  -3   2 125048. 3204.04   5
   1   3  -2 124535. 3220.49   7
  -1  -3   2 124474. 3199.16  15
   1  -3  -2 125270. 3225.95  16
  -1  -3   2 125307. 3214.58   8
  -1  -3   1 47133.0 1268.51   5
   1  -3  -1 49454.7 1268.54   5
  -1  -3   1 47225.8 1281.94  15
  -1  -3   1 47021.6 1283.13   8
   1   3  -1 47516.7 1289.03   7
   1  -3  -1 46607.6 1296.77  16
   1  -3  -1 47539.5 1273.52   8
  -1  -3   0 23239.1 664.342   5
   1  -3   0 23983.7 680.538   5
   1  -3   0 24449.5 689.184   8
  -1  -3   0 23943.9 694.701  15
   1  -3   0 22789.0 668.792  15
  -1  -3   0 24528.3 710.037  16
  -1  -3   0 24638.8 687.932   8
   1  -3   1 19431.3 582.088   5
  -1  -3  -1 20458.0 552.063   5
   1  -3   1 19651.3 587.436   8
   1  -3   1 18206.2 557.053  15
  -1  -3  -1 19439.6 605.388  16
  -1  -3  -1 20286.5 572.806   8
   1  -3   2 76511.1 2016.56   5
  -1  -3  -2 78739.1 2039.08  16
  -1  -3  -2 77673.6 1983.19   8
   1  -3   2 74626.0 2016.30   8
  -1   3  -2 76006.1 1985.23  14
   1  -3   3 58305.6 1579.70   5
  -1   3  -3 56938.0 1554.35  14
  -1   3  -3 57499.6 1556.41  11
  -1   3  -3 59593.9 1587.51   7
   1  -3   3 59479.9 1575.01   8
  -1  -3  -3 59138.2 1591.36  16
   1  -3   4 1193.32 102.443   8
  -1   3  -4 1055.08 102.430   7
  -1   3  -4 1262.27 107.242  14
   1  -3   5 2527.33 168.423   5
  -1   3  -5 2401.59 166.151  14
  -1   3  -5 2414.02 162.178   7
   1  -3   5 2160.05 148.317   8
   1  -3   6 2912.96 199.901   5
  -1   3  -6 2994.19 187.714   7
   1  -3   6 2745.73 177.177   8
  -1   3  -6 2810.95 197.983  14
   1  -3   7 3846.90 236.974   5
  -1   3  -7 3032.46 205.938   7
   1  -3   8 871.792 132.208   5
   1  -3   9 953.702 139.443   5
   1  -3  10 262.997 83.5051   5
   1  -3  11 2386.06 228.472   5
  -1  -3 -11 2483.23 215.581  12
   1   3  12 4530.15 215.928  38
   1  -3  12 4409.96 205.134  23
  -1  -3 -12 4521.97 307.229  12
   1   3  12 4558.70 216.638  32
   1   3  13 236.355 83.7802  38
   1  -3  13 188.443 74.2965  23
  -1  -3 -13 161.264 110.476  12
   1   3  13 164.848 78.0981  32
   1   3  14 102.442 85.9470  32
   1  -3  14 96.9100 66.2193  23
   1   3  14 52.1062 78.4229  38
   1  -3  14 195.164 65.7742  34
   1   3  15 6438.67 291.773  32
   1   3  15 6847.76 296.022  38
   1   3  16-7.56070 84.8115  32
  -1   3 -16 48.1026 71.2111  19
   1   3  16 54.2125 81.5402  38
   1   3  17 5442.78 259.618  32
   1   3  17 6077.83 271.533  38
   1   3  17 5422.74 265.898   2
   1   3  18 234.812 83.6332  38
   1   3  18 193.894 81.8655  32
   1   3  19 51.4128 62.8010  38
   1   3  19 32.6756 60.6084  32
   1   3  20 271.015 71.8350  31
   1   3  20 108.854 57.1516  32
   1  -3  20 204.046 59.4044  38
   1  -3  20 310.419 62.6060   3
   1   3  21 35.9760 46.8953  31
   1  -3  21 74.6812 40.1862  38
  -1   5  20 25.8890 54.5428  31
   1   5 -20 3.62602 35.5071  19
   1  -5 -20 59.7894 43.3910  18
  -1  -5  20 24.5675 37.6145   3
  -1  -5  20 20.3464 40.8089  38
  -1   5  19 117.227 67.8328  31
   1   5 -19 81.7097 57.0930  19
  -1  -5  19 67.0968 50.7264   3
  -1   5  18-43.2854 77.6451  31
   1   5 -18 63.5413 59.2266  19
  -1   5  17 404.305 95.9279  32
  -1   5  17 324.104 100.290  31
   1   5 -17 227.731 82.4290  19
  -1   5  16-15.0750 87.5148  32
   1   5 -16 40.1344 73.0757  19
  -1   5  16-15.3644 86.5119  38
  -1   5  15 749.769 123.618  32
   1   5 -15 677.318 109.961  19
  -1   5  15 649.627 114.618  38
  -1   5  14 1039.13 130.737  32
   1   5 -14 1012.34 122.309  19
  -1   5  14 990.052 127.113  38
  -1   5  13 15.4546 84.6279  32
  -1   5  13 211.211 89.8484  38
  -1  -5  12-22.2104 91.5212   5
  -1   5  12 66.0568 80.3568  32
  -1   5  12 118.497 77.6329  38
  -1   5  11 581.933 97.4809  32
  -1   5  11 331.223 85.0084  38
  -1   5  11 436.563 77.1083   1
  -1  -5  11 647.924 143.679   5
  -1   5  11 546.695 83.7218   9
  -1   5  10 3654.44 191.465  32
  -1  -5  10 3871.56 306.613   5
  -1   5  10 3867.23 182.584   1
  -1   5  10 4217.76 200.027   9
   1   5  -9 29470.1 1024.83   7
  -1  -5   9 29737.3 1047.92   5
  -1   5   9 29648.3 834.780   1
  -1   5   9 29262.8 856.743   9
   1  -5  -9 30815.1 1054.17  16
  -1  -5   8 5974.36 357.457   5
   1   5  -8 6097.05 351.295   7
   1  -5  -8 6273.59 366.140  16
  -1  -5   8 6116.35 343.285   8
  -1  -5   7 20879.4 762.090   5
   1   5  -7 19993.9 746.887   7
   1  -5  -7 21591.8 773.485  16
  -1  -5   7 19620.9 733.481   8
   1   5  -6 55768.3 1661.13   7
  -1  -5   6 55655.1 1654.45   5
   1  -5  -6 58935.5 1677.13  16
  -1  -5   6 56437.9 1649.01   8
   1   5  -5-12.4752 70.5264   7
  -1  -5   5 23.3757 77.4789   5
   1  -5  -5 50.7037 88.6732  16
  -1  -5   5 116.849 78.3345   8
  -1  -5   4 57352.8 1645.71   5
   1   5  -4 58255.2 1669.53   7
  -1  -5   4 59382.6 1661.74   8
   1  -5  -4 57489.0 1672.70  16
  -1  -5   3 1877.70 160.503   5
   1   5  -3 1821.79 173.463   7
   1  -5  -3 1736.76 169.655  16
  -1  -5   2 112033. 3006.44   5
   1   5  -2 114655. 3045.23   7
   1  -5  -2 118243. 3055.63  16
  -1  -5   2 113172. 3029.11   8
   1  -5  -1 23507.8 728.517   8
  -1  -5   1 23114.7 738.239   8
   1   5  -1 21991.6 743.998   7
   1   5   0 123.167 80.3533   7
  -1  -5   0-35.4397 68.6009  15
   1  -5   0 76.7078 55.2231   8
  -1  -5   0 141.855 64.0716   8
   1  -5   1 46543.1 1354.46   5
  -1  -5  -1 49054.9 1376.71  15
   1  -5   1 47994.3 1372.59   8
  -1  -5  -1 47963.9 1356.39   8
  -1  -5  -1 49138.8 1409.34  16
   1  -5   2 5244.27 268.535   5
  -1   5  -2 5579.77 295.070   7
  -1  -5  -2 5483.86 299.391  16
   1  -5   2 5598.92 280.645   8
   1  -5   3 9821.79 412.115   5
  -1   5  -3 10426.2 437.032   7
  -1  -5  -3 9679.55 440.274  16
   1  -5   3 10388.8 421.977   8
   1  -5   4 19480.2 682.494   5
  -1  -5  -4 19198.4 710.739  16
   1  -5   4 19898.8 683.366   8
  -1   5  -4 20349.3 707.451   7
   1  -5   5 494.090 111.844   5
  -1   5  -5 515.763 102.352   7
  -1  -5  -5 513.900 120.873  16
   1  -5   5 652.109 108.093   8
  -1   5  -6 41.2154 80.0863   7
   1  -5   6 93.0418 80.8273   5
  -1  -5  -6 204.491 96.8483  16
   1  -5   6 85.4351 70.1028   8
   1  -5   7 2375.98 214.534   5
  -1   5  -7 2733.97 224.277   7
   1  -5   7 2408.96 201.134   8
  -1  -5  -7 2870.55 244.327  16
  -1   5  -8 820.054 137.674   7
   1  -5   8 861.252 143.480   5
  -1  -5  -8 1266.81 174.344  16
   1  -5   9 5882.49 371.543   5
   1   5   9 6035.60 238.598   1
   1   5   9 6057.93 249.545   9
  -1  -5  -9 5958.37 383.561  16
   1  -5  10 1077.95 96.7482  23
   1   5  10 748.304 102.425  32
   1   5  10 899.787 102.837  38
   1   5  10 959.542 95.1908   1
   1  -5  10 1022.96 163.131   5
  -1  -5 -10 1164.45 176.526  16
   1   5  10 1035.01 99.6587   9
   1  -5  11 2208.36 139.876  23
   1   5  11 2037.56 152.309  32
   1   5  11 1699.57 140.622  38
   1  -5  11 2332.49 245.293   5
   1   5  11 2110.58 140.823   1
  -1  -5 -11 2155.42 243.239  16
   1   5  12 1702.37 145.495  32
   1   5  12 1536.10 139.090  38
   1  -5  12 1398.46 121.077  23
   1   5  13 347.949 100.625  32
   1   5  13 186.114 83.3166  38
   1  -5  13 227.332 78.1165  23
   1   5  14 292.549 99.1094  32
   1  -5  14 468.883 88.0281  23
   1   5  14 324.571 96.6738  38
   1   5  15 1013.42 128.912  32
  -1   5 -15 917.131 124.344  19
   1  -5  15 884.710 104.632  23
   1   5  15 952.869 120.613  38
   1   5  16 29.5648 74.9832  38
   1   5  16 150.218 97.1488  31
   1   5  16 44.2872 87.2939  32
  -1   5 -16 111.013 77.6611  19
   1   5  17 7.97743 79.7251  31
   1   5  17 59.8571 74.9054  32
  -1   5 -17 64.5712 68.4015  19
   1   5  18 50.8378 67.2938  32
   1   5  18 61.2416 74.2042  31
   1  -5  18 112.790 58.6008   3
  -1   5 -18 91.6876 62.9199  19
   1   5  19 140.314 66.3759  31
  -1   5 -19 81.6438 51.6041  19
   1  -5  19 254.647 58.5007   3
   1   5  20 499.841 64.7229  31
  -1   5 -20 428.536 55.5439  19
   1  -5  20 569.295 58.2032  38
   1   7 -19 213.340 45.4805  19
   1   7 -18 480.904 65.6180  19
  -1   7  18 402.862 70.8077  31
   1   7 -18 579.706 72.7137  29
   1   7 -17 16.5438 53.4332  19
  -1   7  17 68.9728 68.9275  31
   1   7 -17 23.6949 58.3052  29
  -1   7  16 1012.93 121.814  31
   1   7 -16 908.770 111.589  29
   1   7 -16 803.405 98.9155  19
   1   7 -16 740.821 91.4506  27
   1   7 -15-24.4525 77.6986  29
  -1   7  15 58.6849 84.1937  31
   1   7 -15 7.22592 66.9630  19
   1   7 -15 27.3438 61.8586  27
  -1   7  14 352.471 109.826  31
   1   7 -14 408.963 90.6497  19
   1   7 -14 291.684 75.5876  27
  -1   7  13 3539.87 229.666  31
   1   7 -13 3221.10 213.305  28
   1   7 -13 3874.09 209.178  27
   1   7 -13 3420.76 203.376  19
  -1   7  12 312.081 102.541  31
  -1   7  12 370.885 82.4732   1
   1   7 -12 349.809 82.5780  17
   1   7 -12 268.836 84.7517  19
   1   7 -11 1634.66 136.686  19
   1   7 -11 1505.62 135.771  17
   1   7 -11 1813.07 147.023  20
  -1   7  11 1478.73 156.008  31
  -1   7  11 1492.16 126.723   1
  -1   7  11 1331.32 136.430   9
   1   7 -10 4627.94 235.492  17
   1   7 -10 4611.07 235.342  20
  -1   7  10 4619.07 256.285  31
  -1   7  10 4471.16 218.470   1
  -1   7  10 4439.80 234.293   9
   1   7  -9 1418.95 128.244  17
   1   7  -9 1269.68 125.719  20
  -1   7   9 1475.37 146.810  31
  -1  -7   9 1259.37 189.153   5
   1   7  -9 1589.88 218.218   7
  -1   7   9 1358.39 116.782   1
  -1  -7   9 1369.26 181.421   8
  -1   7   9 1514.19 126.191   9
   1   7  -8 1406.91 122.416  17
   1   7  -8 1346.99 120.375  20
  -1   7   8 1293.40 136.928  31
   1   7  -8 1002.42 175.275   7
  -1  -7   8 1537.75 197.335   5
  -1   7   8 1437.65 114.907   1
  -1   7   8 1245.49 117.510   9
  -1  -7   8 1475.78 188.210   8
   1   7  -7 1234.99 113.628  17
   1   7  -7 1356.17 120.264  20
  -1   7   7 1101.78 122.316  31
  -1   7   7 1156.90 102.464   1
   1   7  -7 1138.96 180.190   7
  -1  -7   7 1668.74 201.123   5
  -1   7   7 1403.93 118.674   9
   1  -7  -7 1097.67 176.633  16
  -1  -7   7 1379.75 178.630   8
   1   7  -6 9971.52 361.077  17
   1   7  -6 9386.79 359.951  20
   1   7  -6 9681.67 506.944   7
   1  -7  -6 9824.97 508.570  16
  -1  -7   6 10385.1 504.592   8
  -1   7   6 9960.32 356.925   9
   1   7  -5 1405.36 182.715   7
  -1  -7   5 1651.29 188.540   8
   1  -7  -5 1479.05 189.462  16
  -1   7   5 1949.83 126.632   9
   1   7  -4 158.292 86.1895   7
  -1  -7   4 157.215 86.1366   8
  -1  -7   3 1468.34 168.340   8
   1   7  -3 1342.76 169.655   7
   1   7  -2 885.320 134.550   7
  -1  -7   2 938.749 138.186   8
  -1   7   1 76.8113 65.1411   7
   1   7  -1 31.2409 76.4788   7
  -1  -7   1 40.6616 62.0789   8
  -1  -7   0 3327.63 232.720   8
  -1   7   0 3148.03 247.950   7
   1   7   0 2602.48 225.967   7
  -1   7  -1 7705.60 417.405   7
   1  -7   1 8237.85 402.389   8
   1  -7   2 2915.68 232.972   8
  -1   7  -2 3776.93 276.779   7
  -1   7  -3 936.064 147.709   7
   1  -7   3 896.234 141.060   8
   1  -7   4 1716.87 185.338   8
  -1  -7  -4 2194.08 221.599  16
  -1   7  -4 2263.73 223.540   7
   1  -7   5 28217.0 994.725   5
  -1   7  -5 27735.5 1029.74   7
   1  -7   5 28779.2 1004.55   8
  -1  -7  -5 29991.5 1048.80  16
  -1   7  -6 2172.11 146.792  17
  -1   7  -6 1904.89 137.689  20
   1   7   6 2021.17 153.454  31
   1  -7   6 1939.28 212.320   5
  -1   7  -6 1911.26 216.774   7
  -1  -7  -6 1828.41 227.133  16
   1  -7   6 1905.25 203.804   8
  -1   7  -7 6217.20 263.829  17
  -1   7  -7 5534.74 253.652  20
   1   7   7 5212.96 263.283  31
   1   7   7 5446.22 237.458   1
  -1   7  -7 5549.92 383.870   7
   1  -7   7 5276.46 359.491   5
   1   7   7 5986.59 250.563   9
   1  -7   7 5708.98 363.009   8
  -1  -7  -7 5586.58 392.000  16
  -1   7  -8 19334.4 600.669  17
  -1   7  -8 17752.7 593.931  20
   1   7   8 17823.0 607.796  31
  -1   7  -8 16887.2 776.031   7
   1   7   8 17648.8 569.895   1
   1  -7   8 19280.3 789.368   5
   1   7   8 19269.0 590.071   9
  -1  -7  -8 18216.5 800.941  16
   1  -7   8 18528.4 754.903   8
  -1   7  -9 477.884 87.9238  17
  -1   7  -9 330.846 79.2081  20
   1  -7   9 329.392 75.2660  23
   1   7   9 359.042 100.545  31
   1  -7   9 409.991 131.458   5
   1   7   9 382.910 79.6528   1
  -1  -7  -9 326.843 123.760  16
   1   7   9 284.612 74.1763   9
  -1   7 -10 1533.54 132.491  17
  -1   7 -10 1526.78 133.978  20
   1  -7  10 1607.47 123.852  23
   1   7  10 1253.80 119.922   1
   1   7  10 1269.18 122.416   9
   1   7  10 1497.74 154.396  31
   1  -7  11 57.5847 69.1660  23
  -1   7 -11 32.4451 68.3054  20
   1   7  11 20.7302 65.5157   1
   1   7  11 47.3633 70.1194   9
   1   7  11 75.1913 98.0622  31
   1   7  12 1575.00 163.596  31
   1  -7  12 1545.91 128.002  23
   1   7  12 1710.75 136.356   1
   1   7  13 606.766 122.296  31
   1  -7  13 466.768 83.4124  23
  -1   7 -13 528.814 98.3938  19
   1   7  14 1939.09 166.691  31
   1  -7  14 2027.72 135.950  23
  -1   7 -14 2026.14 148.036  27
  -1   7 -14 1805.93 147.938  19
   1   7  15 375.388 96.0016  31
   1  -7  15 209.225 67.2509  23
  -1   7 -15 176.867 74.4116  19
  -1   7 -15 311.690 74.9449  27
  -1   7 -16 12.5524 59.8316  19
  -1   7 -16 27.9420 70.8472  29
   1   7  16 50.0438 72.5064  31
  -1   7 -17-36.8663 55.1978  19
   1   7  17-11.8501 66.4611  31
  -1   7 -17 17.1878 60.8598  29
  -1   7 -18 285.540 57.3806  19
  -1   7 -18 273.916 60.0090  29
   1   7  18 326.062 67.6638  31
   1   9 -16 113.341 54.5423  29
   1   9 -16 220.107 47.2112  27
   1   9 -15 451.647 77.6232  29
  -1   9  15 638.577 86.1850  31
   1   9 -15 503.217 72.8198  28
   1   9 -15 509.456 67.4522  27
  -1   9  14 894.864 107.129  31
   1   9 -14 687.320 96.6754  29
   1   9 -14 619.125 88.0628  28
   1   9 -14 692.858 86.9228  27
   1   9 -14 777.644 85.2833  17
   1   9 -13 768.362 94.0371  20
   1   9 -13 869.843 109.355  29
  -1   9  13 696.353 105.776  31
   1   9 -13 776.716 103.840  28
   1   9 -13 596.105 86.4613  27
   1   9 -13 738.315 92.2977  17
  -1   9  12 114.842 88.3526  31
   1   9 -12 184.118 81.6508  29
   1   9 -12 223.058 67.1546  20
   1   9 -12 165.977 68.1500  27
   1   9 -12 95.0949 81.6026  28
   1   9 -12 70.5477 56.9410  17
  -1   9  11 316.853 75.8645   1
   1   9 -11 418.068 84.1572  17
   1   9 -11 466.855 89.8965  20
  -1   9  11 374.676 108.170  31
   1   9 -11 416.208 101.644  29
   1   9 -11 496.435 87.2088  27
   1   9 -11 479.898 98.8996  28
  -1   9  11 334.467 79.9373   9
  -1   9  10 396.159 78.3290   1
   1   9 -10 341.537 81.8476  17
   1   9 -10 285.856 85.3126  20
  -1   9  10 541.580 118.307  31
   1   9 -10 491.507 104.181  29
   1   9 -10 297.164 96.5160  28
  -1   9  10 346.494 84.4368   9
  -1   9   9 162.297 70.6431   1
   1   9  -9 203.271 73.6640  17
   1   9  -9 92.0573 75.8150  20
   1   9  -9 150.819 81.3325  29
  -1   9   9 110.014 99.1599  31
   1   9  -9 249.992 95.7748  28
  -1   9   9 93.8474 64.5456   9
  -1   9   8 1921.14 143.440   1
   1   9  -8 2162.45 160.974  17
   1   9  -8 2173.91 164.686  20
  -1   9   8 1926.97 173.106  31
   1   9  -8 2184.52 167.952  29
   1   9  -8 2172.32 176.871  28
  -1   9   8 2032.74 156.106   9
  -1   9   7 1729.97 133.666   1
   1   9  -7 1779.34 143.933  17
   1   9  -7 1803.57 148.725  20
  -1   9   7 1764.07 164.132  31
   1   9  -7 1724.31 158.688  28
  -1   9   7 1611.78 135.603   9
  -1   9   6 209.416 70.1154   1
   1   9  -6 292.189 81.3531  20
   1   9  -6 218.949 97.5419  28
  -1   9   6 297.220 76.0389   9
   1   9  -6 262.198 83.8899  17
   1   9  -5 596.936 90.2620  20
  -1   9   5 450.736 84.4122  26
   1   9  -5 471.531 100.488  28
   1   9  -5 422.123 135.135   7
   1   9  -5 419.034 83.6276  17
  -1   9   4 1308.94 123.794  26
   1   9  -4 1149.57 130.219  28
   1   9  -4 1403.92 122.583  17
   1   9  -3 133.628 81.4135  28
  -1   9   3 121.728 62.9044  26
   1   9  -3 140.274 66.6204  26
   1   9  -3 133.779 91.9262   7
   1   9  -3 146.641 60.9533  17
  -1   9   2 3307.37 194.881  26
   1   9  -2 3198.77 192.335  26
   1   9  -2 3314.10 303.669   7
  -1  -9   2 3434.61 180.230  22
  -1   9   1 877.286 107.268  26
   1   9  -1 830.949 105.884  26
   1  -9  -1 841.249 94.4050  22
  -1  -9   1 892.408 96.8564  22
   1   9   0 9417.20 361.076  26
  -1   9   0 8708.51 352.076  26
  -1   9   0 9035.48 505.962   7
  -1  -9   0 8127.21 325.676  22
   1  -9   0 8867.54 331.780  22
   1  -9   1 357.582 73.3130  22
  -1   9  -1 329.810 78.3139  26
   1   9   1 568.272 94.4799  26
  -1   9  -1 418.946 126.964   7
   1  -9   2 2762.19 160.330  22
   1   9   2 2354.63 166.790  26
  -1   9  -2 2412.24 165.754  26
  -1   9  -2 2198.38 249.729   7
  -1   9  -2 2647.64 164.317  17
  -1   9  -3 588.667 91.9404  17
   1   9   3 748.718 100.598  26
  -1   9  -3 511.134 136.414   7
   1  -9   3 775.467 88.2517  22
  -1   9  -4 281.939 82.1153  17
  -1   9  -4 103.304 83.4390  28
   1   9   4 72.2899 62.2194  26
  -1   9  -4 47.4416 97.7627   7
  -1   9  -4 61.4445 65.1697  20
   1  -9   4 77.9796 57.7672  22
  -1   9  -5 6800.37 309.789  28
  -1   9  -5 6778.93 299.827  17
  -1   9  -5 6878.85 299.514  20
   1  -9   5 6631.79 277.212  22
  -1   9  -6 3489.09 203.197  17
  -1   9  -6 3843.49 212.679  20
  -1   9  -6 3178.64 208.070  28
   1   9   6 3268.86 187.020   1
  -1   9  -7 976.325 117.999  17
  -1   9  -7 1081.50 119.211  20
   1   9   7 1002.07 139.419  31
  -1   9  -7 724.983 117.517  28
   1   9   7 877.552 106.881   1
  -1   9  -8 2339.15 169.673  17
  -1   9  -8 2554.96 178.139  20
   1  -9   8 2511.79 156.262  23
   1   9   8 2201.27 185.980  31
  -1   9  -8 2265.40 184.461  28
   1   9   8 2515.48 159.727   1
  -1   9  -9 2175.15 160.971  17
  -1   9  -9 2195.53 161.325  20
   1  -9   9 2114.69 144.705  23
  -1   9  -9 2104.56 166.518  29
   1   9   9 1901.10 171.164  31
  -1   9  -9 1994.95 172.501  28
   1   9   9 2082.60 147.743   1
   1   9  10 73.4801 66.4379   1
  -1   9 -10 7.93418 69.1384  17
   1  -9  10 59.8370 66.0651  23
  -1   9 -10 138.299 70.8894  20
   1   9  10 99.8392 92.0627  31
  -1   9 -10-25.8657 82.6553  29
  -1   9 -10 108.266 91.5139  28
   1   9  10 131.500 69.6600   9
  -1   9 -11 89.9389 63.5737  17
   1  -9  11 68.3619 62.1239  23
  -1   9 -11 53.8828 67.5187  20
   1   9  11 121.807 91.2021  31
  -1   9 -11 99.7880 81.0108  29
  -1   9 -11 8.55539 85.5094  28
   1   9  11 57.3761 63.7284   1
  -1   9 -12 686.357 106.219  29
   1   9  12 812.584 121.876  31
  -1   9 -12 641.747 95.0742  20
  -1   9 -12 705.895 96.2263  27
  -1   9 -12 914.647 115.427  28
  -1   9 -12 823.101 97.0341  17
   1   9  13 367.561 92.6340  31
  -1   9 -13 403.259 86.3474  29
  -1   9 -13 458.163 76.4893  20
  -1   9 -13 454.885 89.8909  28
  -1   9 -13 410.312 75.2754  27
  -1   9 -14 207.475 69.6696  28
  -1   9 -14 32.3946 56.9441  27
   1   9  14 294.172 81.9084  31
  -1   9 -14 178.875 72.4866  29
  -1   9 -15 56.3573 50.7669  28
  -1   9 -15-8.84191 45.0568  27
  -1   9 -15 51.0465 55.1788  29
  -1   9 -16 199.444 46.1719  27
  -1   9 -16 241.887 54.5668  29
   1  11 -13 1116.45 76.4807  29
   1  11 -13 1150.50 81.0001  28
   1  11 -13 1125.41 73.1647  27
   1  11 -13 953.762 70.3977  17
   1  11 -13 971.416 72.5889  20
   1  11 -12 205.217 51.4662  20
   1  11 -12 152.684 48.2375  17
   1  11 -12 151.389 53.7787  28
   1  11 -12 240.043 50.7753  27
   1  11 -11 19.9042 46.9176  20
   1  11 -11 21.2434 53.6047  28
   1  11 -11 30.4242 42.7835  27
   1  11 -11 62.4186 46.7722  17
   1  11 -10 623.178 77.2058  17
   1  11 -10 597.502 78.5397  20
   1  11 -10 503.425 81.0179  28
   1  11 -10 458.256 66.8610  27
  -1  11  10 499.148 66.9012   1
   1  11  -9 366.414 71.7039  17
   1  11  -9 369.967 71.7414  20
   1  11  -9 320.725 77.3440  28
  -1  11   9 523.375 71.6692   1
   1  11  -8 334.066 71.0472  17
   1  11  -8 301.837 69.8301  20
   1  11  -8 286.567 79.7803  28
  -1  11   8 331.373 68.8408   1
   1  11  -7 275.792 71.6608  17
   1  11  -7 177.094 64.8002  20
   1  11  -7 240.342 82.7375  28
  -1  11   7 204.848 63.8055   1
   1  11  -6 2449.20 158.993  17
   1  11  -6 2340.94 154.400  20
   1  11  -6 2181.32 160.184  28
  -1  11   6 2463.62 160.256  26
  -1  11   6 2535.49 150.441   1
   1  11  -5 2341.44 153.927  17
   1 -11  -5 1982.10 142.366  22
  -1  11   5 2265.85 156.514  26
   1  11  -5 2378.71 162.233  28
  -1  11   5 2057.53 140.437   1
   1  11  -4-14.0383 57.4128  17
   1 -11  -4-32.8881 64.0646  22
  -1  11   4 6.30498 58.7666   1
  -1  11   4 96.0698 65.9701  26
   1  11  -3 2712.62 178.088  26
  -1  11   3 3041.74 190.315  26
   1 -11  -3 2917.60 169.896  22
   1  11  -2 2813.00 182.484  26
  -1  11   2 2893.10 185.385  26
   1 -11  -2 3017.03 171.064  22
  -1  11   1 518.762 90.5733  26
   1  11  -1 479.471 89.1172  26
  -1 -11   1 279.402 62.7993  22
   1 -11  -1 405.552 74.8715  22
   1  11   0 192.090 78.7760  26
  -1  11   0 8.32139 69.6200  26
   1 -11   0 246.049 68.5244  22
  -1 -11   0 50.3467 53.4254  22
   1  11   1 5801.12 277.029  26
  -1  11  -1 5730.53 274.624  26
   1 -11   1 6004.70 252.641  22
  -1 -11  -1 5719.52 247.399  22
  -1  11  -2 111.991 66.4140  26
   1  11   2 49.7156 65.2109  26
  -1 -11  -2 12.8170 53.2124  22
   1 -11   2 69.3061 51.1675  22
   1  11   3 24.3721 55.0643  26
  -1  11  -3-23.1377 55.5802  26
  -1  11  -3-7.21955 56.3499  17
   1 -11   3 43.3051 47.8903  22
  -1 -11  -3 89.8623 52.5062  22
  -1  11  -4 378.080 78.6227  17
  -1 -11  -4 261.907 66.4687  22
   1  11   4 369.399 81.2193  26
   1  11   4 251.074 74.0243   1
  -1  11  -5 864.514 99.3174  17
  -1 -11  -5 780.861 92.2472  22
   1  11   5 964.293 107.402  26
   1  11   5 777.486 94.8128   1
  -1  11  -6 42.3103 63.8370  17
  -1  11  -6 160.523 64.3260  20
  -1  11  -6 106.140 69.8714  28
   1  11   6 12.1111 58.6977   1
  -1  11  -7 1448.83 122.071  17
   1 -11   7 1433.55 107.742  23
  -1  11  -7 1471.34 122.987  20
  -1  11  -7 1336.29 125.281  28
   1  11   7 1495.53 115.143   1
  -1  11  -8 1596.76 122.620  17
  -1  11  -8 1337.19 117.760  20
   1 -11   8 1471.15 105.922  23
  -1  11  -8 1427.51 128.233  28
   1  11   8 1535.39 114.309   1
  -1  11  -9 333.439 68.2975  17
  -1  11  -9 407.787 74.4102  20
  -1  11  -9 272.263 63.9242  27
  -1  11  -9 359.748 80.7043  28
   1  11   9 263.712 62.2047   1
  -1  11 -10 138.941 52.4475  17
  -1  11 -10 112.145 60.2588  28
  -1  11 -10 140.121 52.1289  27
   1  11  10 196.777 53.5646   1
  -1  11 -10 137.882 56.8587  20
  -1  11 -11 260.001 58.7170  20
  -1  11 -11 318.494 56.8009  27
  -1  11 -11 262.599 62.1048  28
  -1  11 -11 239.775 54.3456  17
  -1  11 -12 1689.56 100.876  17
  -1  11 -12 1675.63 99.4750  27
  -1  11 -12 1707.03 107.524  28
  -1  11 -12 1772.32 103.886  20
  -1  11 -13-16.3188 36.3175  28
  -1  11 -13 17.3237 32.1285  27
  -1  11 -13 11.9661 31.9178  20
   1  13  -7 19.8808 28.8217  17
  -1  13   7 55.3630 40.1350  35
   1 -13  -7 58.2770 27.7554  22
  -1  13   6-3.67923 40.6094  35
   1 -13  -6 11.5372 28.9662  22
  -1  13   5 87.5956 46.1763  35
   1 -13  -5 164.712 37.9956  22
  -1  13   4-16.6543 49.7613  35
   1 -13  -4 74.4063 33.9772  22
  -1  13   3 498.661 65.8744  35
   1 -13  -3 587.783 59.4950  22
   1 -13  -2 250.989 46.8221  22
   1 -13  -1 404.844 51.6774  22
   1  13   0 887.973 76.0734   1
   1  13   1 93.3925 44.0547   1
   1  13   2 205.054 48.8165   1
   1  13   2 295.514 58.1532  35
   1  13   3 102.109 42.0153   1
   1  13   3 202.806 51.8289  35
   1  13   4 54.8553 36.4643   1
   1  13   4 107.127 48.5762  35
   1  13   5 97.1786 46.5608  35
  -1 -13  -5 129.732 35.5458  22
   1  13   5 117.019 40.6001   1
  -1  13  -5 163.892 39.2455  17
   1  13   6 3.54302 37.9678  35
  -1 -13  -6 7.76457 24.6728  22
   1  13   6 25.5449 30.8104   1
  -1  13  -6-3.24261 30.5693  17
  -1  13  -7 596.098 52.5739  17
   1  13   7 585.415 59.0375  35
   2   0 -22 129.438 47.3821  30
  -2   0  22 65.1037 41.1459  38
  -2   0  21-35.0705 53.2929  38
  -2   0  21 48.3131 52.8862   2
  -2   0  20 645.999 87.3579  38
  -2   0  20 651.063 91.8540   2
  -2   0  19-28.6041 70.7405  10
  -2   0  19 6.63800 71.1333  38
  -2   0  19 7.44948 70.2275   2
  -2   0  18 47.7972 77.5898  10
  -2   0  18-22.0490 71.9608  38
  -2   0  18 33.1526 75.9082   2
  -2   0  17-25.1220 83.6799  10
  -2   0  17 46.2187 79.9955  38
  -2   0  16 1614.92 151.180  10
  -2   0  15 13.9009 57.6978  24
  -2   0  15-96.2935 88.5720  10
  -2   0  14 1928.78 134.926  24
  -2   0  14 2031.39 155.944  10
  -2   0  14 1760.44 238.670   4
  -2   0  13 46.4612 52.8844  33
  -2   0  13 40.4192 63.1591  10
  -2   0  13 20.8890 97.9141   4
  -2   0  13 57.9914 48.1501  24
   2   0 -12 14208.6 579.508  12
  -2   0  12 15566.9 664.603   4
   2   0 -11-11.5257 70.9981  12
  -2   0  11 48.5490 84.0289   4
   2   0 -10 3158.96 207.595  12
  -2   0  10 3255.70 250.821   4
   2   0  -9-25.3322 69.5819  12
  -2   0   9 108.201 99.0671   4
   2   0  -8 25078.9 757.782  12
  -2   0   8 24771.9 809.295   4
  -2   0   8 25045.0 763.200  21
   2   0  -7 82.8913 51.9408  12
  -2   0   7-8.52549 63.7720   4
  -2   0   7 94.7876 47.6998  21
  -2   0   6 132675. 3449.16   8
   2   0  -6 136737. 3461.07  12
  -2   0   6 138588. 3508.93   4
   2   0  -6 134856. 3454.84   6
  -2   0   6 136236. 3469.09  21
  -2   0   5 15.4948 23.8721   8
   2   0  -5 7.72860 29.1621   6
  -2   0   5-11.4272 43.4876   4
  -2   0   5 21.4317 28.4205  21
   2   0  -4 317294. 8064.54  12
   2   0  -4 319061. 8068.70   6
  -2   0   4 322149. 8098.45   4
  -2   0   4 334612. 8076.49  21
   2   0  -3 10.3030 23.7542  12
  -2   0   3-13.9061 43.5334   4
   2   0  -3 47.4538 25.2129   6
  -2   0   3 30.8226 23.9479  21
   2   0  -2 596042. 14863.9  12
   2   0  -2 592980. 14877.8   6
  -2   0   2 608998. 14878.9  21
   2   0  -1 1.29189 7.07133   6
  -2   0   1 6.50622 7.58246  21
   2   0   0 34197.6 846.616   6
  -2   0   0 33625.5 859.996  11
  -2   0   0 32737.6 848.720  21
   2   0   0 34106.5 864.524  42
   2   0   0 32693.4 868.247  41
   2   0   1 17.2036 9.05714   5
   2   0   1 42.3898 17.9454   4
   2   0   1 20.5272 13.9340  41
   2   0   2 570100. 14665.9   8
   2   0   2 599271. 14688.1   5
   2   0   2 608712. 14709.8   4
  -2   0  -2 603803. 14667.8   7
   2   0   2 584977. 14701.4  42
   2   0   2 601242. 14708.1  41
   2   0   3 28.0786 15.4964   8
  -2   0  -3 38.4274 34.2008  12
  -2   0  -3 23.5323 34.5941  13
  -2   0  -3 22.6999 17.6086   7
   2   0   3 73.6121 44.8221   4
   2   0   3 10.5432 26.6110   5
   2   0   3 81.8198 41.3905  41
   2   0   4 6308.10 221.813   5
   2   0   4 6378.15 245.263   4
  -2   0  -4 6085.39 231.281  13
  -2   0  -4 6449.67 228.083  12
  -2   0  -4 6546.79 241.153  14
   2   0   5 63.3288 46.0910   4
   2   0   5 40.2580 30.6743   5
  -2   0  -5 41.1922 41.6027  14
  -2   0  -5 87.6073 43.2498  12
  -2   0  -5 59.5476 40.5041  13
   2   0   6 41301.9 1170.12   4
   2   0   6 38819.8 1121.52   5
  -2   0  -6 42317.0 1158.72  14
  -2   0  -6 40581.8 1136.45  12
  -2   0  -6 42348.9 1148.32  13
   2   0   7 27.9763 81.2724   4
  -2   0  -7 164.206 69.2088  12
  -2   0  -7 95.5747 82.4012  14
  -2   0  -7 79.3518 70.5174  13
   2   0   8 85184.5 2277.59   4
  -2   0  -8 81654.8 2254.76  14
  -2   0  -8 83502.2 2219.88  12
  -2   0  -8 80270.5 2229.11  13
   2   0   9 64.8749 98.7473   4
  -2   0  -9 29.7361 81.6829  12
  -2   0  -9 24.4588 83.7849  14
   2   0  10 9635.73 464.560   4
  -2   0 -10 9034.43 449.301  14
  -2   0 -10 9811.79 425.074  12
   2   0  11 17.4061 98.3954   4
  -2   0 -11 39.9217 78.6736  12
   2   0  12 11699.1 580.105   4
   2   0  12 11759.2 404.059  10
  -2   0 -12 11726.2 527.529  12
   2   0  12 11050.7 386.592  33
   2   0  13 43.3839 60.9971  33
   2   0  13-24.2368 63.7923  32
   2   0  13 14.7925 71.6584   2
   2   0  13-88.8597 115.349   4
   2   0  13 7.12605 73.6600  10
  -2   0 -13-17.1016 90.4282  12
   2   0  13 79.2928 60.5181  34
   2   0  14 1505.29 132.276  32
   2   0  14 1709.74 152.393   2
   2   0  14 1795.03 150.543  10
   2   0  14 1865.01 140.205  33
   2   0  14 2018.41 145.149  34
   2   0  15-20.7943 73.9574  32
   2   0  15 50.1408 75.7545  33
   2   0  15 25.6308 83.2157   2
   2   0  15 32.9181 86.2526  10
   2   0  15 61.1070 69.9601  34
   2   0  16 63.5398 77.6225  32
   2   0  16 41.9537 86.3424  10
   2   0  16 104.604 88.4209   2
   2   0  17 13.6786 73.2904  32
   2   0  17 7.39729 74.6552  38
   2   0  17-50.9309 86.9184   2
   2   0  18 226.153 79.4367  38
   2   0  18 179.920 88.5856   2
   2   0  19-17.9436 63.2537  38
   2   0  19 40.6079 70.6091   2
   2   0  20 1730.59 124.871  39
   2   0  20 1757.52 120.557  38
   2   0  20 1959.34 130.413   2
   2   0  21-3.51274 44.6803  38
   2   0  21-35.3180 45.9013   2
  -2   2  21 53.6885 49.8232  38
  -2  -2  21 187.630 53.3433  38
  -2  -2  21 194.519 50.0544   3
  -2   2  21 152.218 53.5650   2
  -2  -2  21 140.273 52.7978   2
  -2  -2  20 792.800 89.0892  38
  -2   2  20 743.085 90.3197  38
  -2  -2  20 608.034 84.6833   2
  -2   2  20 599.308 84.5494   2
  -2  -2  19 809.072 99.3655  38
  -2   2  19 676.026 97.4497  38
  -2   2  19 584.935 98.6941   2
  -2  -2  19 722.850 101.976   2
  -2   2  18 98.7493 73.2101  10
  -2  -2  18 14.4634 69.3230  10
  -2   2  18 29.2153 74.7964  38
  -2  -2  18 105.353 76.3258   2
  -2   2  18-7.89652 75.2822   2
  -2   2  17 1093.41 125.314  38
  -2   2  17 811.244 116.031  10
  -2  -2  17 842.939 113.984  10
  -2  -2  17 715.307 112.438   2
  -2   2  17 910.350 123.897   2
  -2   2  17 828.733 105.389  24
  -2   2  16 70.5125 82.5222  38
  -2   2  16 156.222 83.4233  10
  -2  -2  16 78.4757 77.6711  10
  -2  -2  16 32.5970 85.0561   2
  -2   2  16 17.0849 84.9719   2
  -2   2  16 237.938 78.2575  24
  -2   2  15 261.447 78.0061  24
  -2   2  15 279.187 96.3334  10
  -2  -2  15 403.944 95.1736  10
  -2   2  15 417.864 97.8660  38
  -2   2  14 85.5337 70.2677  38
  -2   2  14 140.277 60.8335  24
  -2   2  14 199.625 77.9348  32
  -2  -2  14 200.204 80.6223  10
  -2   2  14 186.902 80.2172  10
  -2   2  14 116.527 123.298   4
  -2  -2  14 311.644 119.858   4
  -2   2  13 3355.07 184.089  38
  -2   2  13 3119.61 175.565  32
  -2   2  13 3258.61 183.891  10
  -2  -2  13 3497.97 185.899  10
  -2   2  13 3974.11 318.074   4
  -2  -2  13 3373.22 299.476   4
  -2   2  13 2975.70 171.827  24
   2  -2 -12 6997.34 375.018  12
  -2  -2  12 7615.02 430.641   4
  -2  -2  12 7196.29 413.164   5
  -2   2  12 8060.45 446.567   4
   2  -2 -11 167.432 70.7117  12
  -2   2  11-49.4832 90.2862   4
  -2  -2  11 77.0820 77.0355   5
  -2  -2  11-15.7737 91.9167   4
   2  -2 -10 187.584 80.7719  12
  -2   2  10 200.794 94.0732   4
  -2  -2  10 137.693 84.9202   4
  -2  -2  10 150.252 80.8576   5
   2  -2  -9 16750.9 576.123  12
  -2  -2   9 16609.6 623.751   4
  -2  -2   9 17969.9 635.336   5
  -2   2   9 15622.2 622.209   4
   2   2  -8 18354.3 603.621   7
  -2  -2   8 17759.8 626.555   4
  -2   2   8 17766.9 632.691   4
  -2  -2   7 786.385 95.9067   8
  -2   2   7 727.123 108.840   4
  -2  -2   7 679.397 108.311   4
   2   2  -7 808.626 97.9130   7
  -2  -2   6 53104.6 1468.60   8
  -2   2   6 52592.4 1475.85   4
   2   2  -6 55511.6 1474.79   7
  -2  -2   6 55565.4 1477.15   4
  -2  -2   6 52396.0 1432.30  21
  -2  -2   5 82917.5 2215.23   8
   2   2  -5 86608.2 2220.51   7
  -2   2   5 83056.7 2211.93   4
   2  -2  -5 84686.1 2179.97   6
  -2  -2   5 84503.3 2208.35   4
  -2  -2   5 84542.3 2187.56  21
  -2  -2   4 133873. 3413.25   8
  -2   2   4 131675. 3396.15   4
  -2  -2   4 134678. 3394.17   4
   2  -2  -4 130162. 3381.13   6
   2   2  -4 137997. 3415.79   7
  -2  -2   4 132300. 3388.72  21
   2  -2  -3 51993.8 1367.74  16
  -2  -2   3 51469.3 1374.37   8
   2   2  -3 52370.0 1376.62   7
  -2   2   3 49765.9 1347.46   4
  -2  -2   3 51397.8 1346.30   4
  -2  -2   3 52988.2 1362.77  21
   2  -2  -2 356778. 9082.85  16
   2   2  -2 361984. 9086.99   7
  -2  -2   2 364034. 9085.71  15
  -2  -2   2 366513. 9086.32   8
  -2   2   2 360855. 9051.54   4
  -2  -2   2 370222. 9081.62  21
  -2  -2   1 166176. 4027.05   8
   2  -2  -1 171208. 4035.25  16
   2   2  -1 156985. 4023.98   7
  -2   2   1 168629. 3973.14  13
  -2  -2   1 161227. 4036.50  15
  -2  -2   1 168535. 4013.47   5
   2  -2  -1 161335. 3997.61  41
   2   2  -1 166881. 3997.33  41
   2  -2   0 21134.8 582.831   8
   2  -2   0 21365.1 554.838  15
  -2  -2   0 20628.9 594.796  16
   2   2   0 20317.7 574.701   7
  -2  -2   0 20722.1 574.785   8
  -2   2   0 20810.6 554.688  13
  -2  -2   0 21915.1 557.978   5
   2  -2   0 20705.0 582.886   5
   2   2   0 20358.1 544.105  41
   2  -2   0 19710.2 545.352  41
  -2   2  -1 169850. 4144.08  14
  -2  -2  -1 165919. 4181.54  16
  -2  -2  -1 168225. 4146.22   8
   2  -2   1 166110. 4168.80   8
  -2   2  -1 168513. 4180.17  11
  -2   2  -1 162406. 4153.47  13
  -2  -2  -1 164040. 4120.16   5
   2   2   1 163280. 4134.45   4
   2  -2   1 161837. 4170.94   5
   2  -2   1 166052. 4133.04   4
   2  -2   1 161154. 4129.58  41
   2   2   1 166036. 4130.62  41
   2   2   1 165954. 4169.26  42
   2  -2   2 604454. 14838.7   4
   2   2   2 591896. 14840.7   4
   2  -2   2 599247. 14872.3   5
  -2   2  -2 590041. 14851.7  14
  -2   2  -2 593522. 14860.5  13
  -2  -2  -2 596845. 14823.0   8
   2  -2   2 599924. 14862.8   8
  -2   2  -2 595285. 14873.7  11
   2  -2   2 600357. 14817.9  21
   2  -2   2 579850. 14832.6  41
   2   2   2 598534. 14836.1  41
   2   2   2 610065. 14876.5  42
   2  -2   3 143679. 3686.22   5
   2  -2   3 142506. 3655.62   4
   2   2   3 142915. 3658.63   4
  -2   2  -3 143668. 3673.26  14
   2  -2   3 145922. 3670.11   8
  -2   2  -3 144559. 3684.06  11
  -2   2  -3 144071. 3681.06  13
  -2   2  -3 147483. 3679.49   7
   2   2   4 48509.3 1325.66   4
   2  -2   4 47684.1 1341.26   5
   2  -2   4 48129.5 1320.41   4
  -2  -2  -4 51161.4 1300.82  14
  -2   2  -4 50205.5 1331.75   7
  -2   2  -4 49667.8 1343.15  14
  -2   2  -4 49394.7 1346.40  13
   2  -2   4 48578.3 1319.41   8
   2  -2   5 722.551 84.9795   5
   2   2   5 764.494 85.1372   4
  -2   2  -5 458.455 67.1140   7
   2  -2   5 569.734 76.5093   4
  -2   2  -5 731.875 88.9749  14
   2  -2   5 599.394 66.2818   8
  -2   2  -5 957.291 102.157  13
   2   2   6 17206.2 572.969   4
   2  -2   6 16968.7 574.911   5
   2  -2   6 17139.9 569.101   4
  -2   2  -6 17508.1 583.568  14
  -2   2  -6 16825.1 584.598  13
   2  -2   7 2529.94 185.458   4
   2  -2   7 2565.11 182.575   5
   2   2   7 2534.88 186.370   4
  -2   2  -7 2305.99 191.329  14
   2  -2   8 468.432 108.730   4
   2   2   8 307.112 103.988   4
   2  -2   8 408.164 98.2476   5
  -2   2  -8 351.568 112.093  14
   2  -2   9 701.834 124.121   4
   2  -2   9 781.031 121.894   5
   2   2   9 693.212 126.800   4
  -2  -2  -9 549.775 106.339  12
  -2   2  -9 733.584 141.977  14
   2  -2  10 88.9955 85.1543   4
   2   2  10 31.0106 81.9967   4
  -2  -2 -10 37.1187 74.1943  12
   2  -2  11 918.110 152.732   4
   2   2  11 980.377 159.963   4
  -2  -2 -11 886.708 135.376  12
   2  -2  12 98.5581 55.0828  23
   2   2  12 134.280 59.8685  33
   2   2  12 154.690 65.2080  32
   2  -2  12 139.080 59.7030  33
   2  -2  12 132.632 58.4978  34
   2   2  12 90.5112 60.9830  38
   2  -2  12 77.3611 63.5297   2
   2   2  12 134.940 69.4897   2
   2  -2  12 308.387 118.772   4
   2   2  12 121.057 92.4487   4
   2   2  12 194.561 72.5282  10
   2  -2  12 124.658 71.3603  10
  -2  -2 -12 142.666 97.6997  12
   2  -2  13 10258.5 370.934  23
   2   2  13 11507.6 393.774  38
   2  -2  13 11162.3 389.352  34
   2  -2  13 10547.6 375.545  33
   2   2  13 9905.90 375.292  34
   2   2  13 10282.0 399.386   2
   2  -2  13 10684.7 395.591   2
   2   2  13 9766.16 563.286   4
   2  -2  13 11239.1 577.242   4
   2   2  13 10985.2 396.238  10
  -2  -2 -13 9812.72 511.898  12
   2  -2  13 10542.7 387.911  10
   2   2  13 10660.4 385.688  32
   2  -2  14 1830.80 135.064  33
   2   2  14 1689.39 138.206  38
   2  -2  14 1556.66 132.979  34
   2  -2  14 1714.93 149.596   2
   2   2  14 1580.32 146.217   2
   2  -2  14 1716.64 142.456  10
   2   2  14 1612.93 141.293  10
   2   2  14 1645.42 138.524  32
   2  -2  15 75.6556 66.3832  34
   2   2  15 143.270 79.7799  38
   2   2  15 92.9177 83.1687   2
   2  -2  15 48.2976 80.4738   2
   2   2  15 56.8565 79.9744  10
   2  -2  15 147.669 79.6187  10
   2  -2  15 117.623 74.8251  33
   2   2  15 103.423 85.1680  32
   2   2  16 3545.81 203.416  32
   2  -2  16 3456.56 193.756  33
   2   2  16 3687.88 209.262  38
   2   2  16 3537.13 217.598   2
   2  -2  16 3262.45 205.702   2
   2   2  17 235.404 84.1075  32
   2   2  17-7.35035 76.4045  38
   2   2  17 138.076 97.0172  39
   2   2  17 179.270 84.6873   2
   2  -2  17 155.019 78.6771   2
   2   2  18 213.597 81.8667  32
   2   2  18 120.939 75.4218  38
   2   2  18 158.489 89.5642  39
   2  -2  18 105.187 74.2175   2
   2   2  18 29.5209 73.0669   2
   2   2  19 622.203 92.3355  32
   2  -2  19 634.140 87.8610  38
   2   2  19 513.480 84.1114  38
   2  -2  19 848.118 96.0086   2
   2   2  19 687.674 94.0561   2
   2   2  20 8.56928 53.4853  32
   2  -2  20 31.4131 52.3051  38
   2   2  20 68.8180 55.5932  38
   2  -2  20 68.2828 46.8439   3
   2   2  20 38.9972 50.6316   2
   2  -2  20 18.4438 50.9020   2
   2   2  21 7.20954 42.1657  31
   2  -2  21 3.22389 45.1050  39
   2  -2  21 50.1798 39.2723  38
  -2   4  21 324.536 59.8057  31
   2  -4 -21 177.598 48.9543  18
  -2  -4  21 360.471 53.4830  38
  -2   4  20 53.9299 65.7852  31
  -2  -4  20 18.1766 48.2739   3
  -2  -4  20 17.0536 47.8258  38
  -2   4  19 445.126 94.3252  31
   2   4 -19 359.502 70.9639  19
  -2   4  18 478.216 92.6292  32
   2   4 -18 528.767 88.8771  19
  -2   4  18 611.410 98.5697  38
  -2   4  17 57.3359 80.0985  32
   2   4 -17 46.2474 74.7057  19
  -2   4  17 158.239 82.5105  38
   2   4 -16 2512.70 173.856  19
  -2   4  16 2409.49 172.185  38
  -2   4  15 7316.70 320.651  32
   2   4 -15 7823.66 331.927  19
  -2   4  15 7331.42 321.767  38
  -2   4  14 166.534 94.0419  32
   2   4 -14 259.095 86.9507  19
  -2   4  14 256.831 93.4982  38
  -2  -4  13 4465.07 352.575   5
  -2   4  13 4250.67 223.203  32
  -2   4  13 4341.92 225.229  38
  -2   4  12 86.7964 89.9157  32
  -2   4  12 252.065 85.4633  38
  -2  -4  12 206.957 103.539   5
  -2   4  12 267.370 69.7276  24
  -2   4  11 8106.67 316.782  24
  -2   4  11 8246.50 319.714  32
  -2  -4  11 9049.44 481.255   5
  -2   4  11 9297.24 335.157   9
  -2   4  11 8603.00 323.794  38
  -2   4  10 1007.95 95.4308   9
  -2  -4  10 1118.40 163.317   5
  -2  -4   9 33756.8 1095.50   5
   2   4  -9 31470.3 1057.14   7
  -2  -4   8 221.151 88.7100   8
   2  -4  -8 116.433 90.6673  16
  -2  -4   8 402.024 105.649   5
   2   4  -8 215.586 80.3428   7
  -2  -4   7 17418.8 629.014   8
   2  -4  -7 17325.0 633.639  16
   2   4  -7 16902.6 632.082   7
  -2  -4   7 17618.6 647.580   5
   2  -4  -6 1400.56 152.359  16
  -2  -4   6 1395.60 145.586   8
  -2  -4   6 1489.94 158.978   5
   2   4  -6 1278.36 151.468   7
   2  -4  -5 238856. 5978.16  16
  -2  -4   5 233393. 5970.30   8
   2   4  -5 231914. 5972.11   7
  -2  -4   5 227178. 5963.51   5
  -2  -4   4 15071.8 497.680  21
   2  -4  -4 14827.2 525.571  16
  -2  -4   4 13940.9 514.502   8
   2   4  -4 14786.2 525.159   7
  -2  -4   4 14370.2 514.956   5
  -2  -4   3 1914.99 142.033   5
  -2  -4   3 1913.19 147.185   8
   2  -4  -3 1889.62 150.855  16
   2   4  -3 1992.95 150.841   7
  -2  -4   2 23604.1 736.294   5
   2   4  -2 25836.0 767.168   7
   2  -4  -2 24424.8 764.386  16
  -2  -4   2 25258.8 752.327  15
  -2  -4   2 24345.1 755.257   8
  -2  -4   1 235495. 6059.95   5
   2   4  -1 240200. 6097.61   7
  -2  -4   1 245766. 6101.08  15
  -2  -4   1 239426. 6091.22   8
   2  -4   0 8098.50 314.154   5
  -2  -4   0 8362.38 333.403  15
   2   4   0 7991.19 317.229   7
  -2  -4   0 7928.03 311.725   8
   2  -4   0 8318.28 319.893   8
  -2  -4   0 8369.10 342.055  16
   2  -4   1 26669.8 792.174   5
   2  -4   1 25717.5 792.542   8
  -2  -4  -1 26588.1 777.117   8
  -2  -4  -1 27193.2 825.831  16
   2  -4   2 703.539 94.6298   5
   2  -4   2 792.058 90.1817   8
  -2  -4  -2 908.641 112.181  16
   2  -4   3 27678.3 870.657   5
   2  -4   3 28805.7 869.062   8
  -2  -4  -3 29127.3 899.781  16
  -2   4  -3 29518.8 890.755   7
   2  -4   4 7531.22 336.507   5
  -2  -4  -4 7936.66 357.928  16
   2  -4   4 6998.80 319.345   8
  -2   4  -4 8065.95 349.303   7
   2  -4   5 35057.7 1045.54   5
  -2   4  -5 32658.2 1012.76  14
   2  -4   5 33826.1 1020.66   8
  -2  -4  -5 33847.9 1059.32  16
  -2   4  -5 34894.3 1042.55   7
  -2   4  -6 526.483 105.313   7
   2  -4   6 334.936 98.2596   5
  -2  -4  -6 135.262 88.9718  16
   2  -4   6 356.831 84.4290   8
  -2   4  -7 1707.75 166.511   7
   2  -4   7 1541.62 164.733   5
   2  -4   7 1682.53 151.500   8
   2  -4   8 214.428 89.3669   5
   2  -4   9 23366.8 854.567   5
   2  -4  10 4783.14 323.720   5
   2   4  10 4525.31 198.710   1
   2  -4  11 1342.66 109.150  23
   2   4  11 1192.95 115.303  32
   2   4  11 1248.32 111.858  38
   2  -4  11 1277.35 179.487   5
  -2  -4 -11 1378.37 175.811  12
   2  -4  12 1468.80 115.532  23
   2   4  12 1498.72 142.065  32
   2   4  12 1242.31 125.854  38
   2  -4  12 1265.45 188.917   5
  -2  -4 -12 1314.63 190.919  12
   2   4  13 1260.03 130.444  32
   2   4  13 1313.74 130.365  38
   2  -4  13 1031.22 112.053  23
   2   4  14 2556.58 181.091  32
   2   4  14 2560.79 174.766  38
   2  -4  14 2227.52 152.953  23
   2   4  15 6898.04 301.640  38
   2   4  15 6715.98 303.221  32
   2   4  16 1464.44 143.577  32
  -2   4 -16 1612.36 142.996  19
   2   4  16 1230.15 130.277  38
   2   4  17 124.700 78.0447  38
  -2   4 -17 52.1924 69.1273  19
   2   4  17 90.0204 85.0565  32
   2   4  18 94.1781 76.2749  31
   2   4  18 6.03290 69.7907  32
  -2   4 -18 6.44556 59.3884  19
   2  -4  18 18.7816 60.0118   3
   2   4  18 72.4824 68.8244  38
   2   4  19 335.671 78.4013  31
   2   4  19 249.929 71.0677  32
   2   4  20 12.9346 53.4662  31
   2  -4  20-6.97878 39.6035  38
   2  -4  20 14.9814 40.6558   3
  -2   6  19 24.5210 54.7934  31
  -2  -6  19 7.45373 38.7062   3
   2   6 -19 39.2826 47.7816  19
  -2   6  18 113.897 71.2675  31
  -2  -6  18 29.2357 50.1455   3
   2   6 -18 56.2455 57.8796  19
   2  -6 -18 31.4391 53.6678  18
   2   6 -17 294.477 77.1012  19
   2   6 -17 270.377 77.7161  29
  -2   6  17 196.364 84.6184  31
   2   6 -16 187.941 79.0045  19
  -2   6  16 315.051 102.271  31
  -2   6  15 2801.64 205.889  31
   2   6 -15 2810.40 191.419  19
   2   6 -15 3365.56 188.256  27
  -2   6  14 56.6972 97.2400  31
  -2   6  14 112.728 96.9100  32
   2   6 -14 140.762 83.9982  19
   2   6 -14 38.4843 70.9397  27
  -2   6  13 3357.41 212.735  32
  -2   6  13 3403.66 225.605  31
   2   6 -13 3473.76 205.212  27
   2   6 -13 3635.28 208.984  19
  -2   6  12 192.266 94.6543  31
  -2   6  12 94.4335 90.0232  32
  -2   6  12 80.3234 67.6571   9
   2   6 -12 15.2274 60.8926  17
   2   6 -12 63.5582 74.4968  19
  -2   6  11 3659.10 223.115  31
  -2   6  11 3397.10 207.531  32
  -2   6  11 3981.19 211.945   9
  -2   6  11 3775.82 192.741   1
   2   6 -11 3830.83 205.006  17
   2   6 -10 11750.6 417.482  17
   2   6 -10 11767.7 419.063  20
  -2   6  10 10470.9 409.467  32
  -2   6  10 11888.9 439.699  31
  -2  -6  10 11749.5 591.345   5
   2   6 -10 11609.1 581.974   7
  -2   6  10 11586.8 399.469   1
  -2   6  10 12220.8 422.738   9
   2   6  -9 1418.50 121.277  17
   2   6  -9 1573.70 124.866  20
  -2   6   9 1415.82 129.975  32
  -2   6   9 1377.89 132.862  31
  -2  -6   9 1330.30 185.962   5
  -2   6   9 1557.09 113.867   1
   2   6  -9 1528.66 198.121   7
  -2  -6   9 1306.30 175.359   8
  -2   6   9 1582.10 122.027   9
  -2   6   8 5550.94 228.683   1
  -2  -6   8 5622.47 361.971   5
   2   6  -8 6007.66 372.491   7
  -2   6   8 5610.51 241.915   9
  -2  -6   8 5709.14 355.257   8
  -2  -6   7 426.451 111.637   5
   2   6  -7 542.028 121.313   7
   2  -6  -7 303.048 106.898  16
  -2  -6   7 417.272 100.679   8
  -2  -6   6 4342.00 294.475   5
   2   6  -6 5124.49 321.420   7
  -2  -6   6 4822.49 309.742   8
   2  -6  -6 5078.47 319.562  16
   2   6  -5 572.699 117.573   7
  -2  -6   5 659.333 112.649   5
   2  -6  -5 592.139 122.862  16
  -2  -6   5 540.691 112.013   8
   2   6  -4 718.126 128.452   7
   2  -6  -4 673.949 124.036  16
  -2  -6   4 482.477 107.362   8
   2   6  -3 7802.13 391.069   7
  -2  -6   3 8120.04 386.845   8
  -2  -6   2 7159.89 347.792   8
   2   6  -2 6344.19 342.182   7
   2   6  -1 5510.44 306.734   7
  -2  -6   1 5359.15 289.959   8
  -2  -6   0 11451.6 453.414   8
   2   6   0 10562.6 459.127   7
   2  -6   1 6338.97 323.025   8
   2   6   1 6247.33 320.882   7
   2  -6   2 12529.8 508.564   5
   2  -6   2 13602.2 527.228   8
  -2   6  -2 13161.7 545.432   7
  -2  -6  -2 12218.9 540.000  16
   2  -6   3 1376.17 149.176   5
  -2  -6  -3 1517.52 171.365  16
   2  -6   3 1065.50 136.756   8
  -2   6  -3 1467.03 169.065   7
   2  -6   4 1288.83 155.044   5
  -2  -6  -4 1591.78 188.531  16
   2  -6   4 1151.01 143.330   8
  -2   6  -4 1373.06 165.680   7
   2  -6   5 7185.90 387.362   5
  -2  -6  -5 7521.45 414.692  16
   2  -6   5 8082.82 392.764   8
  -2   6  -5 7741.01 413.268   7
   2  -6   6 484.889 112.438   5
  -2   6  -6 662.054 127.661   7
  -2  -6  -6 520.776 122.456  16
   2  -6   6 536.866 109.342   8
   2   6   7 16337.2 511.460   1
  -2   6  -7 17290.2 710.913   7
   2  -6   7 16790.8 692.593   5
  -2  -6  -7 17064.4 719.462  16
   2  -6   7 16784.1 668.191   8
  -2   6  -8 988.076 99.7954  17
  -2   6  -8 1134.84 109.538  20
   2  -6   8 779.397 155.849   5
   2   6   8 974.947 92.8444   1
  -2  -6  -8 1172.53 184.236  16
   2   6   8 881.771 91.7869   9
   2   6   8 940.589 114.378  31
   2   6   8 868.315 99.8288  32
   2  -6   9 387.872 73.2425  23
  -2   6  -9 420.283 81.4336  20
   2  -6   9 399.804 118.579   5
   2   6   9 367.838 77.0037   1
  -2  -6  -9 547.548 143.847  16
   2   6   9 330.672 72.7477   9
   2   6   9 399.766 94.3606  31
   2   6   9 430.415 90.3541  32
   2  -6  10 12203.4 412.776  23
   2   6  10 12612.3 421.141   1
   2  -6  10 11333.8 594.732   5
  -2  -6 -10 12000.5 627.838  16
   2   6  10 12327.8 431.127   9
   2   6  10 11945.0 456.333  31
   2   6  10 11788.4 427.438  32
   2  -6  11 1702.95 132.818  23
   2   6  11 1902.88 140.196   1
   2   6  11 1715.64 160.001  31
   2   6  11 1709.50 148.029  32
  -2  -6 -11 1405.70 223.449  16
   2  -6  12 176.942 73.6270  23
   2   6  12 139.424 92.0043  32
   2   6  12 186.366 100.375  31
   2  -6  13 2805.15 167.755  23
   2   6  13 2268.23 174.691  32
   2   6  13 2492.46 197.519  31
   2  -6  14 2827.71 165.827  23
   2   6  14 2635.35 193.020  31
   2   6  15 3375.38 204.447  32
   2   6  15 3506.71 219.476  31
   2  -6  15 3499.87 186.457  23
   2  -6  15 3648.06 200.494   3
  -2   6 -15 3459.26 207.986  19
   2   6  16 441.278 100.430  32
   2   6  16 461.915 100.283  31
   2  -6  16 684.214 91.1721   3
  -2   6 -16 525.567 92.5277  19
   2   6  17 212.475 81.2995  31
   2  -6  17 244.809 67.1170   3
  -2   6 -17 325.252 74.5022  19
  -2   6 -18 5.28656 54.4104  29
   2   6  18 5.52190 62.4466  31
   2  -6  18 65.3742 47.5332   3
  -2   6 -18 172.869 57.2770  19
  -2   6 -19-14.8200 39.3564  19
   2   6  19 40.0011 49.9255  31
   2   8 -18 79.8431 35.8741  19
   2   8 -18 66.2502 39.0368  29
  -2   8  17 192.812 62.5061  31
   2   8 -17 143.297 54.7380  29
   2   8 -17 70.2397 50.8250  19
   2   8 -17 112.280 43.5336  27
   2   8 -16 135.962 62.1173  29
  -2   8  16 347.235 80.1939  31
   2   8 -16 56.5407 63.4844  19
   2   8 -16 241.750 59.7185  27
  -2   8  15 316.497 91.4123  31
   2   8 -15 211.122 82.2415  29
   2   8 -15 227.646 68.2708  19
   2   8 -15 258.908 71.7106  27
  -2   8  14 1212.53 134.207  31
   2   8 -14 1250.71 130.673  29
   2   8 -14 1198.88 122.009  28
   2   8 -14 1184.59 114.606  27
   2   8 -14 1356.36 118.434  19
   2   8 -14 1142.08 110.791  17
   2   8 -13 2138.40 171.484  29
  -2   8  13 2488.63 181.420  31
   2   8 -13 2180.58 156.724  20
   2   8 -13 2154.15 156.005  27
   2   8 -13 2051.65 161.433  28
   2   8 -13 1900.20 147.947  19
   2   8 -13 2068.60 151.840  17
  -2   8  12 1709.37 131.991   1
   2   8 -12 1348.24 131.924  17
   2   8 -12 1756.61 142.154  20
   2   8 -12 1529.01 155.024  29
  -2   8  12 1815.74 166.499  31
   2   8 -12 1583.82 154.942  28
   2   8 -12 1427.16 134.503  27
  -2   8  12 1267.99 134.089   9
  -2   8  11 3046.18 177.893   1
   2   8 -11 3077.87 193.064  17
   2   8 -11 3023.63 191.934  20
  -2   8  11 3118.08 212.920  31
   2   8 -11 3152.79 205.698  29
   2   8 -11 3210.35 208.542  28
  -2   8  11 3042.79 197.316   9
  -2   8  10 4792.06 224.577   1
   2   8 -10 4531.58 234.504  17
   2   8 -10 4428.21 238.979  20
  -2   8  10 4269.27 249.454  31
   2   8 -10 3921.41 239.678  29
   2   8 -10 4446.36 249.257  28
  -2   8  10 4251.56 237.735   9
  -2   8   9 1090.96 107.144   1
   2   8  -9 907.939 111.295  17
   2   8  -9 1044.85 119.084  20
  -2   8   9 1050.87 134.571  31
   2   8  -9 948.925 126.622  29
   2   8  -9 997.147 131.349  28
  -2   8   9 1171.60 118.443   9
   2   8  -8 5244.76 385.943   7
  -2   8   8 4543.23 219.782   1
   2   8  -8 4964.32 241.739  17
   2   8  -8 4874.93 244.864  20
  -2  -8   8 4644.82 215.394  24
   2   8  -8 4643.27 248.751  29
  -2   8   8 4819.41 257.897  31
   2   8  -8 4502.71 252.260  28
  -2   8   8 4667.75 237.216   9
   2   8  -7 717.564 161.029   7
  -2   8   7 735.760 89.1951   1
   2   8  -7 726.637 97.3470  17
   2   8  -7 754.340 104.240  20
  -2   8   7 721.767 115.563  31
   2   8  -7 653.808 105.119  29
   2   8  -7 725.139 109.354  28
  -2  -8   7 885.803 163.081   8
  -2   8   7 696.560 95.5941   9
   2   8  -6 8014.74 476.681   7
  -2   8   6 7041.32 294.360   1
   2   8  -6 8190.14 324.126  20
   2   8  -6 7887.79 335.578  28
  -2  -8   6 8028.09 460.340   8
  -2   8   6 8098.36 319.456   9
   2   8  -6 8010.32 319.870  17
   2   8  -5 982.378 170.752   7
   2   8  -5 1191.59 112.578  20
   2   8  -5 1213.90 127.771  28
  -2   8   5 1188.85 112.074  26
  -2   8   5 1182.62 111.837   9
  -2  -8   5 1073.55 162.753   8
   2   8  -5 1055.64 105.808  17
   2   8  -4 2567.77 255.342   7
   2   8  -4 2150.58 146.113  20
   2   8  -4 2273.26 161.214  28
  -2   8   4 2170.02 149.298  26
  -2  -8   4 2299.77 230.601   8
  -2   8   4 2432.01 151.608   9
   2   8  -4 2213.21 146.400  17
  -2  -8   3 192.952 91.1260   8
  -2   8   3 102.482 57.1938   9
   2   8  -3 41.4148 52.6091  26
  -2   8   3 86.6024 52.5811  26
   2   8  -3 175.870 70.5059  28
   2   8  -3 195.565 89.6008   7
   2   8  -3 161.118 56.9504  17
   2   8  -2 3337.23 182.978  26
   2   8  -2 3347.69 188.697  28
  -2   8   2 3428.97 187.298  26
   2   8  -2 3387.27 282.324   7
  -2  -8   2 3683.11 277.781   8
   2   8  -1 2022.01 139.937  26
  -2   8   1 2136.34 145.945  26
  -2   8   1 2213.95 231.658   7
   2   8  -1 1700.61 203.147   7
   2  -8   0 272.031 64.4712  22
   2   8   0 257.331 64.3531  26
  -2   8   0 229.303 65.4105  26
  -2   8   0 154.754 100.621   7
   2  -8   1 1372.50 108.473  22
   2   8   1 1434.26 118.432  26
  -2   8  -1 1241.81 113.210  26
  -2   8  -1 1271.95 184.272   7
  -2   8  -1 1704.89 126.219  17
   2  -8   2 18339.0 592.826  22
   2   8   2 19773.3 620.334  26
  -2   8  -2 19731.8 615.739  26
  -2   8  -2 20917.1 827.294   7
  -2   8  -2 20350.4 620.718  17
  -2   8  -3 1714.70 130.886  17
   2  -8   3 1697.83 117.925  22
  -2   8  -3 1691.47 129.148  20
   2   8   3 1511.97 126.810  26
  -2   8  -3 1422.74 195.854   7
  -2   8  -4 1536.40 127.199  17
  -2   8  -4 1331.81 117.988  20
   2  -8   4 1141.75 101.676  22
   2   8   4 1373.78 137.558  31
   2   8   4 1449.15 122.054  26
  -2   8  -4 1331.36 128.340  28
  -2   8  -4 1379.82 200.238   7
   2   8   5 292.353 98.2021  31
  -2   8  -5 299.080 81.6834  20
   2  -8   5 184.704 60.8328  22
  -2   8  -5 133.458 106.733   7
  -2   8  -5 196.651 75.0147  17
  -2   8  -6 21974.7 665.716  17
  -2   8  -6 20812.3 658.616  20
   2   8   6 20390.3 672.963  31
   2   8   6 20047.7 633.165   1
  -2   8  -6 19753.8 864.503   7
  -2  -8  -6 19227.1 857.134  16
  -2   8  -7 671.738 100.128  17
  -2   8  -7 800.310 104.670  20
   2   8   7 596.078 114.901  31
  -2   8  -7 703.304 158.162   7
   2   8   7 788.234 97.2286   1
  -2  -8  -7 738.788 167.657  16
   2   8   8 6283.02 305.788  31
  -2   8  -8 6305.67 289.628  20
   2   8   8 5980.70 266.295   1
  -2   8  -8 6409.60 287.688  17
   2   8   9 10123.8 426.613  31
  -2   8  -9 10664.1 413.188  20
   2  -8   9 10502.8 381.357  23
   2   8   9 10870.0 392.578   1
  -2   8  -9 11275.2 416.081  17
  -2   8 -10 2263.08 164.615  17
  -2   8 -10 2148.29 163.229  20
   2  -8  10 1895.42 141.762  23
   2   8  10 2161.73 179.580  31
   2   8  10 2056.52 149.074   1
   2   8  10 1963.11 154.573   9
   2   8  11 3657.66 230.901  31
  -2   8 -11 3841.54 218.690  20
   2  -8  11 4008.96 203.981  23
   2   8  11 4170.11 212.397   1
   2   8  12 1113.63 137.345  31
   2  -8  12 1101.15 107.895  23
  -2   8 -12 977.957 116.728  20
   2   8  13 136.148 90.4039  31
   2  -8  13 57.1334 59.0795  23
  -2   8 -13 50.4665 66.4406  27
  -2   8 -13 81.8074 80.1135  28
  -2   8 -13 48.2332 62.3723  19
  -2   8 -14 531.584 95.1180  29
   2   8  14 432.302 104.651  31
   2  -8  14 373.687 72.6383  23
  -2   8 -14 493.226 84.7768  27
  -2   8 -14 485.916 92.0469  28
  -2   8 -14 406.731 78.0409  19
   2   8  15 523.336 96.3521  31
  -2   8 -15 337.108 77.7545  29
   2  -8  15 361.061 64.2758  23
  -2   8 -15 371.797 78.9087  28
  -2   8 -15 437.910 71.8467  27
   2   8  16 292.677 73.3869  31
  -2   8 -16 244.835 67.2257  29
  -2   8 -16 60.8535 59.0203  19
  -2   8 -16 258.904 54.3050  27
  -2   8 -17 3.58785 36.2103  19
  -2   8 -17 20.5519 43.6631  29
   2   8  17 8.36987 50.5309  31
   2  10 -15 9.51613 33.4001  27
   2  10 -15 38.9075 37.4097  29
   2  10 -14 68.8070 42.4679  20
   2  10 -14 77.6793 43.0903  27
   2  10 -14 129.968 51.0798  28
   2  10 -14 99.5570 41.9745  17
   2  10 -14 36.7630 48.2044  29
   2  10 -13 345.426 65.1287  20
   2  10 -13 317.005 63.8855  27
   2  10 -13 412.755 71.8529  28
   2  10 -13 342.314 61.0688  17
   2  10 -13 254.476 64.7537  29
   2  10 -12 148.882 61.6366  20
   2  10 -12 202.783 71.7110  29
   2  10 -12 116.275 57.3182  27
   2  10 -12 25.5893 64.3219  28
   2  10 -12 150.564 59.0964  17
   2  10 -11 12.9398 55.2411  17
   2  10 -11 26.7028 58.5385  20
   2  10 -11-48.9580 66.3046  29
   2  10 -11 54.5174 53.4617  27
   2  10 -11 72.0820 70.5761  28
  -2  10  11 5.25702 53.3164   1
  -2  10  10 336.666 70.1869   1
   2  10 -10 448.114 81.4954  17
   2  10 -10 463.146 86.6449  20
   2  10 -10 404.362 88.3660  29
   2  10 -10 236.217 89.8214  28
   2  10 -10 398.469 75.1654  27
  -2  10  10 285.584 72.4739   9
  -2  10   9 127.126 63.8049   1
   2  10  -9 95.8683 69.1955  17
   2  10  -9 175.350 69.4735  20
   2  10  -9 187.565 83.0725  29
   2  10  -9 53.1615 58.3483  27
   2  10  -9 209.005 92.3246  28
  -2  10   9 100.192 64.0359   9
  -2  10   8 1620.13 124.706   1
   2  10  -8 1698.74 140.362  20
   2  10  -8 1520.02 145.622  28
  -2  10   8 1551.77 132.359   9
   2  10  -8 1529.41 135.526  17
  -2  10   7 97.3713 67.4545   1
  -2 -10   7 85.7471 58.7532  24
   2  10  -7 119.256 67.9215  20
   2  10  -7 132.739 81.5625  28
  -2  10   7 75.3175 64.7879   9
   2  10  -7 84.9254 69.9024  17
  -2  10   6 1925.83 139.341   1
   2  10  -6 2061.26 152.622  20
   2  10  -6 2021.27 166.659  28
  -2  10   6 2205.68 158.246  26
  -2  10   6 1927.80 147.026   9
   2  10  -6 2056.14 154.336  17
   2  10  -5 283.621 76.5098  17
   2  10  -5 239.157 90.9463  28
  -2  10   5 309.514 83.0232  26
  -2  10   5 279.803 75.3218   1
   2  10  -5 241.290 72.4409  20
   2  10  -4 32.4701 60.7022  26
   2  10  -4-69.7116 78.3690  28
  -2  10   4 25.5580 64.2733  26
   2  10  -4-15.0886 62.6226  17
   2  10  -3 3648.10 216.438  28
  -2  10   3 4091.52 224.958  26
   2  10  -3 4139.26 222.394  26
   2  10  -2 4115.06 226.559  26
  -2  10   2 3961.94 225.006  26
   2 -10  -2 4248.41 211.539  22
  -2  10   1 7828.61 334.167  26
   2  10  -1 7703.96 334.143  26
   2 -10  -1 7811.79 314.989  22
  -2  10   0 493.965 90.9040  26
   2  10   0 481.360 90.5180  26
   2 -10   0 511.143 80.8432  22
  -2  10  -1 7938.93 335.762  26
   2  10   1 8117.74 341.607  26
  -2  10  -1 8578.62 333.185  17
  -2 -10  -1 7560.69 310.760  22
   2 -10   1 7862.05 314.426  22
   2  10   2 643.231 101.861  26
  -2  10  -2 776.608 105.272  26
  -2  10  -2 710.451 96.9422  17
  -2 -10  -2 847.490 98.9036  22
   2 -10   2 622.703 87.1025  22
   2  10   3 2979.25 196.227  26
  -2  10  -3 3338.33 198.519  17
   2 -10   3 3563.33 186.501  22
   2  10   4 74.9292 68.6570  26
  -2  10  -4 88.9620 63.6918  17
   2 -10   4 153.575 60.8477  22
  -2  10  -5 3087.61 188.033  17
  -2  10  -5 2766.94 188.596  28
   2  10   5 2628.93 167.384   1
  -2  10  -5 2794.80 178.051  20
  -2  10  -6 48.5524 63.7243  17
  -2  10  -6 123.219 81.1278  28
   2  10   6 96.1130 65.4946   1
  -2  10  -6 185.253 77.6620  20
  -2  10  -7 151.435 74.8802  17
  -2  10  -7 236.747 93.6863  28
   2  10   7 208.532 73.8044   1
  -2  10  -7 224.873 81.9949  20
  -2  10  -8 564.763 95.7555  17
  -2  10  -8 652.082 107.010  28
   2  10   8 642.762 90.0970   1
   2 -10   8 572.719 88.8276  23
  -2  10  -8 463.481 93.3160  20
  -2  10  -9 316.165 78.6513  17
  -2  10  -9 214.022 83.9941  28
   2  10   9 494.889 82.0663   1
  -2  10  -9 490.460 91.2664  20
   2 -10   9 374.417 75.6093  23
  -2  10 -10 88.8359 59.6312  17
  -2  10 -10 192.805 84.4930  28
   2  10  10 184.848 64.8870   1
  -2  10 -10 77.6006 66.2211  20
   2 -10  10 179.573 61.4075  23
  -2  10 -11 534.778 79.2373  17
   2 -10  11 581.102 73.2612  23
  -2  10 -11 473.427 81.1363  20
  -2  10 -11 371.609 85.9218  28
  -2  10 -11 586.034 81.6407  27
   2  10  11 542.173 77.1292   1
  -2  10 -12-55.8114 55.2107  20
   2 -10  12-12.1658 47.9482  23
  -2  10 -12 98.6290 66.9133  28
  -2  10 -12-10.7103 51.0480  27
  -2  10 -12 15.8887 49.0798  17
  -2  10 -12 57.6153 58.9956  29
  -2  10 -13 73.4201 49.1929  27
  -2  10 -13 67.1893 57.5280  28
  -2  10 -13 50.5962 45.2898  20
  -2  10 -13 34.4403 51.8170  29
  -2  10 -14 962.049 83.7229  28
  -2  10 -14 1103.21 81.3605  27
  -2  10 -14 1087.35 85.6930  29
   2  12 -11 631.686 54.3536  17
   2  12 -11 576.488 57.3249  28
   2  12 -11 648.648 56.0350  20
   2 -12 -11 490.672 46.3067  22
  -2  12  10 223.702 47.6790  35
   2 -12 -10 215.357 43.1864  22
   2  12 -10 241.349 46.0366  20
   2  12 -10 309.779 48.8990  17
   2  12 -10 234.000 52.7766  28
   2  12  -9 481.304 61.1456  20
   2 -12  -9 439.265 54.2818  22
   2  12  -9 448.081 60.2230  17
   2  12  -8 141.255 48.6737  17
   2  12  -8 123.971 49.6855  20
   2 -12  -8 94.8954 42.9118  22
   2  12  -8 5.04670 54.3669  28
   2  12  -7 9.80330 41.2749  17
   2 -12  -7 36.1304 40.8701  22
   2  12  -7 5.45330 53.9480  28
   2  12  -6 200.569 53.5243  17
   2 -12  -6 188.322 53.6322  22
  -2  12   6 148.370 53.9128  26
   2  12  -6 5.74481 60.3126  28
  -2 -12   5 80.6251 44.3159  24
   2 -12  -5 10.1438 43.6050  22
   2  12  -5-11.8409 57.6686  28
  -2  12   5 24.9686 49.9069  26
   2 -12  -4 146.707 53.7826  22
  -2  12   4 159.396 62.3716  26
   2 -12  -3 470.402 71.7263  22
  -2  12   3 421.751 75.2327  26
   2 -12  -2 1238.26 101.120  22
  -2  12   2 1237.17 113.440  26
   2 -12  -1 27.0658 48.9913  22
  -2  12   1 49.8027 57.3260  26
   2 -12   0-5.37727 49.2503  22
   2  12   0 49.6185 56.6680  26
  -2  12   0 35.2580 57.6803  26
   2 -12   1 5.30364 43.7064  22
  -2  12  -1 55.0709 58.3715  26
   2  12   1 28.2212 58.1398  26
   2  12   1 6.02273 58.0413  35
  -2  12  -2 720.085 88.6409  26
   2  12   2 822.565 95.6048  26
   2  12   3 1490.28 122.955  26
   2  12   3 1415.31 108.653   1
  -2  12  -3 1669.26 118.416  17
  -2 -12  -4 594.320 71.3573  22
   2  12   4 758.517 89.1757  26
  -2  12  -4 670.556 82.0642  17
   2  12   4 625.685 76.9521   1
  -2  12  -5 11.2313 50.8214  17
  -2 -12  -5 4.56481 40.2941  22
   2  12   5 113.269 54.3620   1
  -2  12  -6 123.134 54.0902  17
   2 -12   6 135.414 51.0311  23
  -2 -12  -6 137.643 43.9078  22
   2  12   6 81.3420 56.6323  35
   2  12   6 41.4414 44.6838   1
  -2  12  -7 519.194 68.6006  17
  -2 -12  -7 455.727 58.5596  22
   2 -12   7 509.032 61.8197  23
  -2  12  -7 689.902 75.2816  20
   2  12   7 415.243 64.2787   1
   2  12   7 450.866 69.5244  35
   2  12   8 300.310 56.2624  35
  -2 -12  -8 173.988 42.7298  22
  -2  12  -8 193.329 52.0588  20
  -2  12  -8 276.394 56.4147  17
   2  12   8 262.609 51.4152   1
   2  12   9 1472.86 92.3204  35
  -2  12  -9 1391.28 93.1666  17
  -2  12  -9 1418.76 94.4496  28
  -2  12  -9 1510.66 95.2322  20
  -2 -12  -9 1158.57 78.9151  22
   2  12   9 1473.47 88.5896   1
  -2  12 -10 64.4950 36.2359  20
  -2 -12 -10 37.5280 26.8359  22
  -2  12 -10 41.3093 39.3896  28
  -2  12 -10 52.4716 32.6279  17
   3  -1 -22 247.227 47.1948  30
   3   1 -22 154.725 50.0539  30
  -3   1  22 84.0179 44.5319  38
  -3  -1  22 300.044 47.4589  38
  -3  -1  21 52.1443 53.6059   2
  -3   1  21 43.8000 53.2865   2
  -3   1  21 35.5316 50.6177  38
  -3  -1  21 60.9735 50.9539  38
  -3  -1  20 67.5103 66.6223   2
  -3   1  20 81.8474 64.4702   2
  -3  -1  20 11.1510 59.2283  38
  -3   1  20-51.0852 64.4243  38
  -3   1  19 143.671 77.0435  10
  -3  -1  19 153.888 78.2118  10
  -3   1  19 134.580 77.7073   2
  -3  -1  19 65.6093 79.8611   2
  -3   1  19 120.506 74.8615  38
  -3  -1  19 138.225 74.7706  38
  -3   1  18 158.606 73.3222  24
  -3   1  18 279.661 94.9715  10
  -3  -1  18 256.899 93.8362  10
  -3  -1  18 251.190 89.2384   2
  -3   1  18 282.514 92.9968   2
  -3   1  18 162.649 83.1110  38
  -3   1  17 159.802 74.5858  24
  -3  -1  17 188.684 71.5064  24
  -3  -1  17 81.7880 86.1767  10
  -3   1  17 184.587 94.9204  10
  -3  -1  17 93.5633 85.0669   2
  -3   1  17 78.4931 83.6648   2
  -3   1  17 178.012 87.5697  38
  -3  -1  16 784.871 119.013  10
  -3   1  16 720.946 116.077  10
  -3  -1  16 562.121 90.9260  24
  -3   1  16 624.337 100.030  24
  -3   1  16 779.794 111.194  38
  -3   1  15 2957.30 188.706  10
  -3  -1  15 2877.55 186.632  10
  -3   1  15 2524.44 165.242  24
  -3  -1  15 2337.64 158.463  24
  -3   1  15 2369.04 171.190  38
  -3   1  14 11034.0 395.485  10
  -3  -1  14 10608.9 390.357  10
  -3  -1  14 10058.6 563.495   4
  -3   1  14 10260.6 576.953   4
  -3   1  14 10113.5 374.357  24
  -3  -1  14 9642.20 364.291  24
  -3   1  13 167.601 108.825   4
  -3  -1  13 143.135 113.808   4
  -3  -1  13 45.7834 50.5996  24
  -3   1  13 207.538 57.6253  24
  -3   1  12 3222.44 275.955   4
  -3  -1  12 3291.13 277.190   4
   3  -1 -11 27330.6 910.254  12
  -3   1  11 30031.3 1011.34   4
  -3  -1  11 29352.9 1002.96   4
   3  -1 -10 3539.92 218.323  12
  -3   1  10 4063.36 277.930   4
  -3  -1  10 3706.93 264.989   4
   3  -1  -9 5473.05 267.760  12
  -3  -1   9 5988.11 319.696   4
  -3   1   9 6082.97 324.246   4
   3  -1  -8 55017.7 1510.32  12
  -3   1   8 56857.6 1583.32   4
  -3  -1   8 57340.8 1582.24   4
  -3  -1   8 53399.6 1517.30  21
  -3  -1   7 42232.0 1194.71   8
   3   1  -7 43658.6 1194.48  12
   3  -1  -7 43121.1 1183.30  12
  -3   1   7 43293.5 1242.67   4
  -3  -1   7 42210.4 1234.72   4
   3  -1  -7 42767.6 1179.89   6
  -3  -1   7 43620.9 1189.43  21
  -3  -1   6 17975.6 564.922   8
   3   1  -6 18899.3 569.951   7
  -3   1   6 17499.3 587.330   4
  -3  -1   6 18522.3 590.915   4
   3  -1  -6 18917.4 552.427   6
  -3  -1   6 18422.9 555.649  21
  -3  -1   5 165304. 4164.01   8
  -3   1   5 160615. 4181.99   4
   3   1  -5 166983. 4164.49   7
  -3  -1   5 163278. 4177.71   4
   3  -1  -5 162435. 4143.51   6
  -3  -1   5 163362. 4149.13  21
  -3   1   5 163558. 4162.44  21
  -3  -1   4 52203.1 1370.42   8
   3   1  -4 53505.2 1370.82   7
  -3   1   4 51248.2 1379.29   4
  -3  -1   4 52273.0 1378.69   4
   3  -1  -4 50792.4 1352.07   6
  -3  -1   4 50292.8 1357.39  21
  -3   1   4 51521.3 1365.42  21
  -3  -1   3 5884.24 213.873   8
   3   1  -3 6158.92 214.284   7
   3  -1  -3 5739.78 201.549   6
  -3  -1   3 5840.43 207.667  21
  -3   1   3 6018.53 208.698  21
   3  -1  -2 708.713 46.5355  16
   3   1  -2 757.573 57.0258   7
  -3   1   2 625.641 49.7232  21
  -3  -1   2 633.849 56.2637  21
   3   1  -1 763.038 49.4101   7
  -3  -1   1 724.049 47.9634  16
  -3  -1   1 783.496 61.4556  15
  -3   1   1 706.353 43.6427  21
  -3  -1   1 673.722 53.9054  21
   3   1  -1 802.728 61.1234  41
   3   1  -1 803.647 62.2759  42
   3  -1  -1 633.260 57.5471  41
   3   1   0 27070.8 747.528  41
   3  -1   0 27247.2 748.703  41
   3   1   0 27465.6 755.856  42
   3   1   0 28147.7 726.997   7
   3  -1   0 28442.2 748.118   5
  -3  -1   0 28665.4 733.423   8
  -3   1   0 28485.2 764.130  11
   3  -1   1 80839.2 2052.23  41
   3  -1   1 73308.2 2028.83  42
   3   1   1 80998.8 2067.79  42
   3   1   1 79738.8 2051.77  41
   3   1   1 81873.6 2014.22   7
   3  -1   1 82248.0 2050.11   4
   3  -1   1 79790.0 2053.47   5
   3   1   1 79840.5 2050.70   4
  -3   1  -1 81852.6 2071.04  11
  -3  -1  -1 83274.9 2021.58   8
   3   1   2 10183.2 331.137  42
   3   1   2 10245.3 316.641  41
   3  -1   2 10444.6 317.204  41
   3   1   2 9794.13 262.996   5
   3  -1   2 10206.3 317.271   5
   3  -1   2 10700.2 320.614   4
   3   1   2 10275.3 320.157   4
   3  -1   2 10390.0 302.737   8
  -3   1  -2 10311.9 306.769  12
   3  -1   3 105609. 2665.61  41
   3   1   3 99371.5 2681.40  42
   3   1   3 107560. 2668.91  41
   3  -1   3 106852. 2671.43   4
   3   1   3 101047. 2607.69   5
   3  -1   3 105451. 2664.62   5
   3   1   3 105733. 2672.16   4
  -3   1  -3 99135.9 2641.96   7
   3  -1   3 105956. 2637.99   8
  -3   1  -3 106562. 2673.69  13
  -3   1  -3 106943. 2654.28  12
   3   1   4 8729.85 302.601  41
   3  -1   4 8657.62 301.066  41
  -3   1  -4 7930.87 284.234  12
  -3   1  -4 7826.13 302.514  14
  -3   1  -4 8390.87 303.099  13
   3  -1   4 8031.34 261.978   8
   3  -1   4 8607.84 303.625   4
  -3   1  -4 7925.07 265.932   7
   3   1   4 8095.58 300.581   4
   3  -1   4 8012.08 290.523   5
  -3  -1  -5 9509.21 348.784  14
  -3   1  -5 10049.1 365.632  14
  -3  -1  -5 9794.49 341.163  13
  -3   1  -5 9937.48 347.618  12
  -3   1  -5 10273.0 365.873  13
   3   1   5 9609.24 364.350   4
   3  -1   5 9883.30 364.323   4
   3  -1   5 10352.7 354.562   5
  -3   1  -6 45116.4 1235.19  12
  -3  -1  -6 42636.3 1224.71  13
  -3   1  -6 43944.3 1262.30  14
  -3  -1  -6 47012.7 1249.53  14
  -3   1  -6 45694.9 1259.90  13
   3   1   6 44606.5 1267.65   4
   3  -1   6 44404.2 1263.28   4
   3  -1   6 42442.1 1235.78   5
  -3   1  -7 575.163 107.356  14
  -3  -1  -7 511.522 100.041  14
  -3  -1  -7 593.938 91.6294  12
  -3   1  -7 459.553 103.756  13
  -3   1  -7 392.490 86.7255  12
   3  -1   7 396.428 99.6988   4
   3  -1   7 403.893 85.0874   5
   3   1   7 504.597 109.387   4
  -3  -1  -8 489.455 97.4427  12
  -3   1  -8 591.602 124.282  13
  -3   1  -8 506.971 99.9089  12
  -3  -1  -8 739.972 121.632  14
  -3   1  -8 588.797 119.163  14
   3   1   8 653.667 122.698   4
   3  -1   8 809.659 131.286   4
  -3   1  -9 5653.63 332.169  14
  -3   1  -9 6196.24 309.918  12
  -3  -1  -9 5633.72 309.774  14
  -3  -1  -9 5494.66 291.979  12
   3  -1   9 6064.64 334.995   4
   3   1   9 5484.82 327.047   4
  -3   1 -10 16754.7 697.813  14
  -3  -1 -10 18675.5 671.359  12
  -3   1 -10 18215.2 667.553  12
   3  -1  10 19648.1 729.008   4
   3   1  10 18304.9 718.297   4
  -3  -1 -11 529.697 111.031  12
   3  -1  11 390.419 123.285   4
   3   1  11 309.139 112.481   4
   3  -1  12 422.275 70.4962  34
   3   1  12 377.788 70.1279  34
   3   1  12 148.432 72.8734  40
   3  -1  12 331.844 80.3428  40
  -3  -1 -12 300.497 106.349  12
   3  -1  12 427.503 84.8088  10
   3   1  12 337.419 73.8009  10
   3   1  12 310.029 125.911   4
   3   1  12 440.068 83.1632   2
   3  -1  12 282.276 116.045   4
   3  -1  12 328.718 80.0427   2
   3  -1  12 359.163 71.2085  32
   3   1  12 307.669 75.2085  32
   3   1  12 300.058 69.2222  33
   3  -1  12 364.363 69.2512  33
   3   1  13 139.399 62.2868  34
   3  -1  13 121.947 63.5679  34
   3   1  13 21.9709 74.6840  10
   3  -1  13 186.232 78.1289  10
  -3  -1 -13 88.6362 104.837  12
   3  -1  13-22.5499 125.492   4
   3  -1  13 103.886 70.7895   2
   3   1  13 68.4835 76.8442   2
   3   1  13 23.1246 115.573   4
   3   1  13 134.458 71.8720  32
   3  -1  13 88.0070 61.2886  33
   3   1  13 178.797 66.0633  33
   3  -1  13 178.601 66.0546  32
   3  -1  14 5389.33 247.152  34
   3  -1  14 5197.20 238.371  33
   3   1  14 4796.56 237.638  33
   3   1  14 4940.46 241.365  34
   3   1  14 5323.25 256.553  10
   3  -1  14 5186.71 254.854  10
   3   1  14 5053.40 264.048   2
   3  -1  14 5246.57 261.994   2
   3   1  14 4953.58 241.945  32
   3  -1  14 4887.79 232.505  32
   3   1  15 2173.01 157.348  38
   3  -1  15 1925.88 147.858  33
   3  -1  15 1932.11 150.969  34
   3  -1  15 2278.95 164.483  10
   3   1  15 2217.49 169.294  10
   3   1  15 2018.79 151.306  32
   3  -1  15 1906.22 144.549  32
   3  -1  15 2085.73 166.858   2
   3   1  15 1924.98 164.652   2
   3  -1  16 5677.68 267.324  32
   3   1  16 6181.86 277.881  32
   3   1  16 6548.49 283.803  38
   3  -1  16 6252.00 276.947  33
   3  -1  16 6371.16 299.811   2
   3   1  16 6220.35 297.254   2
   3  -1  17 469.383 93.0188  32
   3   1  17 377.974 87.9229  32
   3   1  17 512.021 97.9899  38
   3  -1  17 341.325 98.6263   2
   3   1  17 300.559 97.0841   2
   3   1  18 286.412 79.6422  32
   3   1  18 92.2237 72.0342  38
   3  -1  18 209.544 73.0881  38
   3  -1  18 331.660 90.9793   2
   3   1  18 303.016 88.4638   2
   3   1  19 32.3618 66.0215  32
   3   1  19 11.3087 64.6817  38
   3   1  19 54.0609 77.5778  39
   3  -1  19-5.60461 61.3629  38
   3   1  19 90.1250 69.2943   2
   3  -1  19 131.436 68.2375   2
   3   1  20 50.1903 52.3698  32
   3  -1  20-93.1475 59.3974   2
   3   1  20-35.3878 55.3398   2
   3   1  20-13.8916 62.2530  39
   3   1  20 40.2013 50.6974  38
   3  -1  20 43.2273 62.0246  39
   3  -1  20-30.9635 49.8135  38
   3   1  21 48.7084 43.0224   2
   3  -1  21 51.9661 42.4549  38
   3  -1  21-3.22392 51.0551  39
   3   1  21 86.1705 40.5855  38
  -3   3  21 115.329 58.1957  31
   3  -3 -21 91.5842 49.9588  18
  -3  -3  21 101.672 45.9837  38
  -3  -3  21 144.294 47.3323   3
  -3  -3  20 44.1618 54.8467  38
  -3   3  20 98.1845 61.7739  38
  -3   3  19 6.30772 71.5903  38
  -3   3  18 402.637 91.4269  38
   3   3 -17 1273.57 127.010  19
  -3   3  17 1153.53 132.011  38
  -3   3  16 821.620 118.612  32
   3   3 -16 710.761 111.234  19
  -3   3  16 731.573 105.815  24
  -3   3  16 705.966 113.588  38
  -3   3  15 12164.8 451.882  32
   3   3 -15 13122.3 468.414  19
  -3   3  15 12931.9 463.579  24
  -3   3  15 13793.9 472.539  38
  -3   3  14-14.0415 75.5610  32
   3   3 -14 22.8688 65.0834  19
  -3   3  14 37.0652 72.2011  38
  -3   3  14-22.4263 64.2597  24
  -3  -3  14-19.1475 52.9788  24
  -3   3  13 1592.44 132.598  32
  -3  -3  13 1461.30 111.851  24
   3   3 -13 1745.12 139.231  19
  -3   3  13 1514.20 125.543  24
  -3   3  13 1625.63 134.308  38
  -3  -3  13 1449.33 201.135   5
  -3   3  12 6273.40 256.166  32
  -3  -3  12 6021.29 242.510  24
  -3   3  12 6023.86 255.576  24
  -3  -3  12 5587.82 375.544   5
  -3   3  12 6202.64 258.856  38
  -3   3  11 6715.93 268.652   9
  -3  -3  11 7019.76 400.123   5
   3  -3 -10 18381.1 652.268  12
  -3  -3  10 18550.9 715.988   5
   3   3  -9 1353.30 143.392   7
  -3  -3   9 1172.56 154.347   5
  -3  -3   8 21907.8 742.980   8
  -3  -3   8 22768.5 772.683   5
   3   3  -8 22255.4 748.699   7
  -3  -3   7 1883.71 159.688   8
   3   3  -7 1988.70 162.623   7
  -3  -3   7 2065.48 175.952   5
   3  -3  -6 9693.79 382.054  16
  -3  -3   6 9382.66 386.753   8
   3   3  -6 10046.8 394.808   7
  -3  -3   6 10166.8 403.541   5
  -3  -3   6 10226.6 365.406  21
  -3  -3   5 691.813 90.4278   8
   3  -3  -5 822.697 93.0462  16
  -3  -3   5 667.073 90.2898   5
   3  -3  -5 650.283 76.8241   6
  -3  -3   5 744.779 82.2751  21
   3  -3  -4 1254.56 106.104  16
  -3  -3   4 1396.42 116.089   8
   3   3  -4 1050.84 100.825   7
  -3  -3   4 1112.80 102.182   5
  -3  -3   4 1143.60 96.6374  21
  -3  -3   3 43990.2 1248.03   8
   3  -3  -3 45762.3 1245.84  16
   3   3  -3 44090.8 1247.66   7
  -3  -3   3 45259.5 1237.52   5
  -3  -3   3 46569.2 1242.08  21
  -3  -3   2 92938.3 2427.97   8
   3  -3  -2 93338.6 2427.00  16
  -3  -3   2 92071.7 2434.94  15
   3   3  -2 94298.7 2428.08   7
  -3  -3   2 92988.1 2407.37   5
  -3  -3   2 92540.3 2425.42  21
   3   3  -1 8173.30 278.937  42
  -3  -3   1 8574.19 277.983   5
  -3  -3   1 7563.63 288.673   8
   3   3  -1 7882.91 291.327   7
  -3  -3   1 8030.29 308.615  15
   3  -3   0 152809. 3923.51   5
   3  -3   0 154694. 3924.21   8
   3   3   0 153593. 3911.60   7
  -3  -3   0 154010. 3942.01  16
  -3  -3   0 153731. 3943.51  15
  -3  -3   0 153786. 3910.06   8
   3  -3   1 14153.2 465.763   5
  -3  -3  -1 14677.8 483.784  16
   3  -3   1 15468.9 471.117   8
  -3  -3  -1 14789.4 443.601   8
  -3   3  -1 14723.9 441.744  13
   3   3   1 13753.1 441.985   7
   3   3   2 99691.5 2566.81  42
   3  -3   2 95465.6 2562.14   5
  -3   3  -2 98522.2 2574.31  11
  -3  -3  -2 100384. 2584.03  16
  -3   3  -2 98457.0 2526.58  14
  -3   3  -2 96716.3 2542.29  13
   3  -3   2 98937.8 2557.93   8
   3  -3   3 21000.1 665.114   5
  -3   3  -3 22116.7 676.259  11
   3  -3   3 22329.7 657.922   8
  -3   3  -3 21280.8 641.999  14
  -3   3  -3 21037.0 654.120  13
   3  -3   4 32290.4 937.556   5
  -3   3  -4 31629.4 938.250  11
  -3   3  -4 32810.2 937.886   7
  -3   3  -4 30564.6 913.542  14
   3  -3   4 30646.4 911.139   8
  -3   3  -4 31493.5 929.793  13
  -3   3  -5 311.969 73.3568   7
   3  -3   5 203.960 77.1604   5
  -3   3  -5 442.624 90.9997  11
  -3   3  -5 363.740 85.4281  14
  -3   3  -5 399.772 96.3582  13
   3  -3   5 298.835 66.0395   8
   3  -3   6 1355.76 145.926   5
  -3   3  -6 1569.73 160.344  11
  -3   3  -6 1475.60 148.436  14
  -3   3  -6 1570.03 162.450  13
   3  -3   7 49091.7 1419.34   5
  -3   3  -7 47385.8 1418.09  14
   3  -3   8 7321.10 366.567   5
  -3   3  -8 7369.35 382.039  14
   3  -3   9 3129.99 240.069   5
  -3   3  -9 3557.70 268.173  14
   3  -3  10 640.683 117.463   5
  -3  -3 -10 368.236 99.7878  12
   3   3  11 1900.40 129.788  32
   3  -3  11 1520.99 112.661  36
   3   3  11 1603.44 118.295  38
   3  -3  11 1409.11 111.338  23
  -3  -3 -11 1674.12 189.552  12
   3   3  12 5467.49 249.027  32
   3   3  12 5506.45 245.140  38
   3  -3  12 6117.90 248.866  34
   3  -3  12 5417.51 238.882  23
  -3  -3 -12 5529.53 363.695  12
   3  -3  13 253.969 78.7656  23
   3   3  13 382.950 90.1182  38
   3  -3  13 499.523 82.0273  34
   3  -3  13 459.810 81.3767  33
   3   3  13 259.646 88.9039  32
   3  -3  14 180.390 75.9575  23
   3  -3  14 212.464 76.3556  33
   3   3  14 245.227 91.9584  32
   3   3  14 39.9213 99.1096  39
   3   3  14 176.806 83.0790  38
   3  -3  14 200.533 71.7044  34
   3   3  15 1675.35 146.385  32
   3   3  15 1649.30 156.303  39
   3  -3  15 1525.25 128.420  33
   3   3  15 1911.96 151.878  38
   3  -3  15 1461.36 134.744  34
   3   3  16 44.9410 80.6165  32
   3  -3  16 52.9785 65.1792  33
   3   3  16 63.1809 78.9224   2
   3   3  16-37.2142 84.4764  38
   3   3  16 39.5941 97.8822  39
   3   3  17 1157.61 126.731  32
   3   3  17 1194.82 127.368   2
   3   3  17 1347.21 127.085  38
   3  -3  17 1217.42 113.097  33
   3   3  17 857.614 127.366  39
   3   3  18 31.0240 72.8480  32
   3  -3  18 85.2790 66.8617   3
   3   3  18-6.38066 81.9114  39
   3   3  18 74.2315 67.4436  38
   3   3  19 42.5055 63.3803  31
   3   3  19 56.3897 60.4268  32
   3  -3  19 86.0380 56.9015   3
   3   3  19 112.636 62.8983  38
   3  -3  19 94.8964 57.8076  38
   3   3  20 42.3741 51.6810  32
   3   3  20 134.993 55.6519  31
   3  -3  20 52.5580 45.5244  38
   3  -3  20 91.8843 45.7321   3
  -3   5  20 756.804 83.4227  31
   3   5 -20 499.257 63.8821  19
   3  -5 -20 499.822 67.1633  18
  -3  -5  20 768.812 71.9609  38
  -3  -5  20 666.969 68.5224   3
  -3   5  19 573.174 91.4018  31
   3  -5 -19 442.831 77.4529  18
   3   5 -19 486.126 76.3987  19
  -3   5  18 111.059 74.7792  31
   3   5 -18 123.181 68.6244  19
  -3   5  17 219.449 95.5508  31
   3   5 -17 185.685 79.3998  19
  -3   5  16 400.059 102.366  32
   3   5 -16 532.114 100.919  19
  -3   5  16 414.103 101.809  38
  -3   5  15 78.8153 94.5190  32
   3   5 -15 66.8837 80.1433  19
  -3   5  15 16.2013 83.3513  38
  -3   5  14 229.163 99.9466  32
   3   5 -14 91.7552 78.2737  19
   3   5 -14 142.336 73.4338  27
  -3   5  14 145.547 94.6423  38
  -3   5  13 2590.89 180.797  32
   3   5 -13 2556.88 181.253  19
   3   5 -13 3088.52 179.167  27
  -3   5  13 2692.67 180.595  38
  -3  -5  12 126.688 52.6214  24
  -3   5  12 66.6317 79.3810  38
   3   5 -12 15.2301 70.2067  19
  -3   5  12 189.922 88.5404  32
  -3  -5  12 202.810 110.348   5
  -3   5  12 112.664 62.8515   9
  -3  -5  11 661.901 81.2635  24
  -3   5  11 571.862 99.0922  38
   3   5 -11 511.768 78.4523  17
  -3   5  11 634.888 98.6793  32
  -3  -5  11 628.960 139.843   5
  -3   5  11 483.503 81.3515   9
  -3   5  10 2399.60 151.148  38
  -3   5  10 2349.30 154.548  32
  -3   5  10 2438.85 141.672   1
   3   5 -10 2373.85 234.613   7
  -3   5  10 2765.86 158.399   9
   3   5 -10 2598.80 154.056  17
  -3   5   9 1080.15 98.8050   9
  -3  -5   9 1142.61 151.077   8
  -3  -5   9 859.586 147.979   5
   3   5  -9 1161.26 157.275   7
  -3  -5   8 252.452 86.7233   8
   3   5  -8 258.162 86.0400   7
  -3  -5   8 190.391 89.8747   5
  -3  -5   7 6603.85 359.459   8
  -3  -5   7 6954.91 372.444   5
   3   5  -7 6909.14 369.569   7
   3  -5  -6 6798.78 354.028  16
  -3  -5   6 6413.86 345.369   8
   3   5  -6 6921.41 353.778   7
  -3  -5   6 6608.14 346.792   5
   3  -5  -5 1860.20 173.091  16
  -3  -5   5 1699.93 167.914   8
  -3  -5   5 1820.27 171.486   5
   3   5  -5 1704.36 171.180   7
  -3  -5   4 5124.97 285.165   8
   3  -5  -4 5217.68 289.079  16
   3   5  -4 5274.85 291.874   7
  -3  -5   4 4895.90 271.940   5
   3   5  -3 49645.5 1462.70   7
  -3  -5   3 52649.2 1467.04   8
   3  -5  -3 49359.9 1459.77  16
  -3  -5   3 50834.8 1443.46  21
   3   5  -2 2433.28 186.663   7
  -3  -5   2 2631.12 190.219  15
  -3  -5   2 2469.72 181.850   8
  -3  -5   2 2549.24 184.450  21
  -3  -5   1 1355.40 141.833  15
   3   5  -1 1425.77 141.652   7
  -3  -5   1 1074.87 120.333   8
  -3  -5   0 103.253 83.8488  15
  -3  -5   0 67.9821 65.2591   8
   3  -5   0 51.1672 69.2624   5
   3   5   0 128.091 72.5983   7
  -3  -5  -1 14078.0 542.863  16
   3  -5   1 14886.8 519.747   8
   3   5   1 13209.0 495.082   7
  -3  -5  -1 14231.8 531.458  15
   3  -5   1 13957.3 509.429   5
  -3  -5  -2 747.976 125.892  16
   3  -5   2 1113.29 128.850   8
   3  -5   2 875.627 120.397   5
   3  -5   3 20035.1 673.806   8
  -3   5  -3 19495.7 694.139   7
  -3  -5  -3 19094.8 699.810  16
   3  -5   3 19440.6 674.339   5
  -3  -5  -4 56548.3 1672.39  16
  -3   5  -4 59671.6 1665.95   7
   3  -5   4 56798.6 1623.19   8
   3  -5   4 54718.8 1627.60   5
  -3  -5  -5 462.506 114.420  16
   3  -5   5 478.149 96.0122   8
  -3   5  -5 672.567 124.565   7
   3  -5   5 466.851 106.987   5
  -3   5  -6 9237.99 432.784   7
   3  -5   6 8484.16 396.224   8
  -3  -5  -6 8373.48 438.093  16
   3  -5   6 8794.29 422.043   5
   3  -5   7 12238.6 511.125   8
  -3  -5  -7 12343.4 560.549  16
   3  -5   7 12094.4 536.541   5
  -3  -5  -8 7354.36 419.689  16
   3  -5   8 6224.70 380.488   5
   3   5   8 6686.62 252.938   1
   3  -5   9 21233.3 635.212  23
   3  -5   9 21343.1 832.201   5
   3   5   9 22100.3 642.015   1
   3   5   9 21458.2 654.350   9
  -3  -5  -9 21310.4 858.200  16
   3  -5  10 226.630 66.4154  23
   3   5  10 357.967 85.5242  32
   3   5  10 346.134 84.7961  38
   3   5  10 398.056 96.5253  39
   3  -5  10 194.999 103.359   5
   3   5  10 236.316 65.5578   1
  -3  -5 -10 403.882 127.652  16
   3  -5  11 347.616 74.0221  23
   3   5  11 346.072 91.7490  32
   3   5  11 389.702 99.5981  39
   3   5  11 593.769 97.0768  38
   3   5  11 415.364 77.9819   1
   3  -5  11 375.524 125.460   5
  -3  -5 -11 227.287 124.778  16
   3   5  12 7.75648 89.7229  39
   3   5  12 58.6107 78.8501  38
   3  -5  12 84.2024 66.6378  23
  -3  -5 -12-119.888 119.801  16
   3   5  12-7.37372 81.3866  32
   3   5  13 2246.37 168.628  32
   3   5  13 1855.94 154.678  38
   3   5  13 2007.51 168.409  39
   3  -5  13 1990.17 145.688  23
   3   5  14 1119.79 128.914  32
   3   5  14 1106.64 138.005  31
   3   5  14 1216.02 140.652  39
   3   5  14 1004.62 121.547  38
   3  -5  14 1072.52 116.016  23
   3   5  15 3065.13 190.792  32
   3   5  15 2684.43 196.601  31
   3  -5  15 2884.93 172.315  23
   3   5  15 2727.75 180.660  38
   3   5  16 8.40852 82.7576  31
   3   5  16 7.08425 79.7810  32
   3  -5  16 35.6012 68.6192   3
  -3   5 -16 54.2312 75.8564  19
   3   5  17 754.174 104.124  32
   3   5  17 572.026 103.910  31
   3  -5  17 730.340 93.4998   3
  -3   5 -17 599.684 95.6214  19
   3   5  18 24.6823 64.6900  31
   3   5  18 73.3900 66.6921  32
   3  -5  18 57.6128 53.3972   3
  -3   5 -18 97.6751 60.5104  19
   3   5  19 445.837 73.3403  31
   3  -5  19 424.940 60.6568   3
  -3   5 -19 352.424 63.2029  19
   3   7 -19-19.5911 38.3295  19
  -3   7  19 21.2493 42.6150  31
   3   7 -18 862.174 84.1500  19
   3   7 -18 671.019 79.8244  29
  -3   7  18 768.451 89.6648  31
   3   7 -17 17.8635 59.2064  29
  -3   7  17-25.5338 65.0542  31
   3   7 -17 22.5779 57.5237  19
   3   7 -17 60.3961 52.5112  27
   3   7 -16 2259.61 157.328  29
  -3   7  16 2120.41 160.782  31
   3   7 -16 1940.76 144.012  19
   3   7 -16 2183.85 143.384  27
  -3   7  15 151.224 92.0239  31
   3   7 -15 138.664 83.9814  29
   3   7 -15 123.961 71.0961  19
   3   7 -15 124.789 70.0431  27
   3   7 -14 2541.97 187.253  29
  -3   7  14 2626.98 192.019  31
   3   7 -14 2320.82 163.478  27
   3   7 -14 2255.58 164.958  19
  -3   7  13 408.703 114.524  31
   3   7 -13 463.264 109.643  29
   3   7 -13 491.065 86.2974  17
   3   7 -13 304.973 85.8636  27
   3   7 -13 429.190 92.1723  19
  -3   7  12 1369.05 124.510   1
   3   7 -12 1600.85 137.656  17
   3   7 -12 1224.88 131.308  19
   3   7 -12 1503.67 135.668  20
  -3   7  12 1480.64 159.957  31
   3   7 -12 1349.31 143.259  28
   3   7 -12 1711.23 140.432  27
  -3   7  12 1656.92 146.342   9
  -3   7  11 447.173 85.1225   1
   3   7 -11 444.588 92.6554  19
   3   7 -11 364.098 86.0059  17
  -3  -7  11 400.352 71.8228  24
   3   7 -11 369.115 85.6911  20
  -3   7  11 255.380 97.2841  31
   3   7 -11 311.671 96.6535  28
  -3   7  11 213.132 84.7948   9
  -3   7  10 11533.5 407.043   1
   3   7 -10 11886.4 613.987   7
   3   7 -10 12311.8 434.450  17
   3   7 -10 11965.7 432.415  20
  -3  -7  10 11659.8 403.372  24
  -3   7  10 11183.9 442.455  31
   3   7 -10 11201.9 439.792  28
  -3   7  10 12211.5 436.499   9
  -3  -7   9 2758.32 273.111   5
  -3   7   9 2576.98 156.251   1
   3   7  -9 2473.84 266.799   7
   3   7  -9 2903.14 178.427  17
   3   7  -9 2855.86 178.907  20
  -3  -7   9 2612.65 155.023  24
  -3   7   9 2735.78 189.247  31
   3   7  -9 3008.60 194.051  28
  -3  -7   9 3016.61 274.163   8
  -3   7   9 2724.58 172.126   9
  -3   7   8 25359.6 765.207   1
   3   7  -8 25870.6 999.013   7
  -3  -7   8 25998.5 983.756   5
   3   7  -8 26926.9 794.757  17
   3   7  -8 27385.8 803.405  20
   3   7  -8 25288.4 807.012  28
  -3  -7   8 26363.9 767.809  24
  -3   7   8 27466.7 797.635   9
  -3  -7   8 26159.2 985.056   8
   3   7  -7 5418.32 372.062   7
   3   7  -7 5541.03 246.412  17
   3   7  -7 5926.35 257.644  20
   3   7  -7 5176.98 255.900  29
   3   7  -7 5519.53 264.806  28
  -3   7   7 6010.16 254.874   9
  -3  -7   7 5691.37 370.261   8
   3   7  -6 896.576 155.808   7
   3   7  -6 1243.01 112.132  20
   3   7  -6 1269.31 121.805  28
   3   7  -6 1187.87 106.441  17
  -3  -7   6 1394.83 177.732   8
  -3   7   6 1351.02 113.081   9
   3   7  -5 15633.7 668.075   7
  -3  -7   5 15216.8 650.013   8
  -3   7   5 15604.9 503.266   9
   3   7  -4 4993.51 332.189   7
  -3  -7   4 5238.17 326.922   8
   3   7  -3 20107.0 787.548   7
  -3  -7   3 22179.5 793.838   8
   3   7  -2 485.420 110.230   7
  -3  -7   2 515.016 112.338   8
   3   7  -1 1998.11 195.872   7
  -3  -7   1 2058.99 187.142   8
  -3   7  -1 7867.34 425.800   7
  -3   7  -2 2002.18 210.598   7
   3  -7   3 1883.69 184.724   5
  -3  -7  -3 1401.96 182.021  16
  -3   7  -3 1694.55 199.524   7
   3  -7   4 1783.52 197.585   5
  -3  -7  -4 2462.60 241.895  16
  -3   7  -4 2148.85 229.899   7
   3  -7   4 1833.75 195.975   8
  -3   7  -5 2596.26 161.106  17
  -3   7  -5 2389.47 154.955  20
   3  -7   5 2431.61 142.576  22
   3   7   5 2468.40 169.044  31
   3  -7   5 2560.90 231.927   5
  -3  -7  -5 2371.58 243.052  16
   3  -7   5 2700.85 232.784   8
  -3   7  -5 2600.09 251.953   7
  -3   7  -6 1213.74 110.518  17
  -3   7  -6 1156.26 114.691  20
   3   7   6 1244.42 131.829  31
  -3   7  -6 941.483 168.529   7
   3  -7   6 1112.93 165.486   5
   3   7   6 1104.36 101.859   1
  -3  -7  -6 1340.04 197.980  16
   3  -7   6 941.867 153.739   8
  -3   7  -7 11496.1 407.514  17
  -3   7  -7 10748.4 400.359  20
   3   7   7 10356.8 412.700  31
  -3   7  -7 11274.8 575.653   7
   3   7   7 10829.0 381.554   1
   3  -7   7 10948.2 549.693   5
   3  -7   7 10309.3 520.241   8
  -3  -7  -7 11701.3 593.975  16
  -3   7  -8 2607.83 166.593  17
  -3   7  -8 2385.89 165.694  20
   3   7   8 2428.07 179.779  31
   3  -7   8 2235.23 244.385   5
   3   7   8 2661.18 157.412   1
  -3  -7  -8 1932.36 249.942  16
  -3   7  -9 1820.11 144.702  17
   3  -7   9 1894.41 135.630  23
  -3   7  -9 1994.60 152.501  20
   3   7   9 1693.58 135.863   1
  -3  -7  -9 2011.44 249.307  16
   3   7   9 1727.41 161.182  31
  -3   7 -10 2272.04 163.064  20
   3  -7  10 2035.34 145.172  23
   3   7  10 2147.69 149.292   1
   3   7  10 1978.79 150.552   9
   3   7  10 1993.96 161.320  32
   3   7  10 1926.06 170.486  31
   3   7  11 410.561 102.704  32
   3   7  11 469.952 116.476  31
   3   7  11 527.928 93.4596   1
  -3   7 -11 563.549 94.2547  20
   3  -7  11 533.428 90.3870  23
   3   7  12 891.571 131.181  31
   3  -7  12 776.025 98.2449  23
   3   7  13 1650.70 159.868  31
   3  -7  13 1690.31 133.150  23
   3   7  14 3271.25 209.278  31
   3  -7  14 3221.96 173.651  23
  -3   7 -14 2760.37 177.441  27
  -3   7 -14 2933.36 184.649  19
   3   7  15 301.057 91.4545  31
   3  -7  15 207.003 63.6892  23
  -3   7 -15 225.171 74.2928  19
  -3   7 -16 1138.30 108.320  19
   3   7  16 1393.01 126.578  31
  -3   7 -17 78.3042 62.2515  19
  -3   7 -17 306.135 70.5614  29
   3   7  17 251.572 70.5266  31
  -3   7 -18 189.635 45.3569  19
   3   7  18 113.155 50.3563  31
  -3   7 -18 112.617 46.0468  29
   3   9 -16 199.166 55.2038  29
   3   9 -16 128.891 43.8580  27
   3   9 -15 735.822 89.9279  29
  -3   9  15 914.538 96.4499  31
   3   9 -15 685.158 76.4414  27
   3   9 -15 633.187 73.3115  17
   3   9 -14 652.323 97.0199  29
  -3   9  14 873.659 108.733  31
   3   9 -14 727.323 84.0289  20
   3   9 -14 757.230 86.9379  27
   3   9 -14 575.875 85.5784  28
   3   9 -14 788.350 86.0565  17
   3   9 -13 396.525 77.1711  20
   3   9 -13 411.785 87.9042  28
   3   9 -13 336.767 73.0171  27
   3   9 -13 315.792 72.6272  17
   3   9 -13 532.783 94.3051  29
  -3   9  13 376.726 93.5609  31
   3   9 -12 492.883 85.6493  20
   3   9 -12 549.702 102.780  29
  -3   9  12 781.511 114.966  31
   3   9 -12 722.763 97.1201  27
   3   9 -12 744.216 106.802  28
   3   9 -12 654.241 91.5622  17
  -3   9  11 688.201 88.7084   1
   3   9 -11 659.820 96.7778  17
   3   9 -11 647.147 96.3085  20
   3   9 -11 830.859 115.780  29
  -3   9  11 494.317 106.716  31
   3   9 -11 672.126 94.8745  27
   3   9 -11 932.164 119.475  28
  -3   9  11 678.140 99.7834   9
  -3   9  10 242.768 73.2753   1
   3   9 -10 220.313 77.6333  17
   3   9 -10 277.119 79.9906  20
  -3  -9  10 262.657 67.3679  24
   3   9 -10 70.7785 84.5163  29
   3   9 -10 231.698 92.7071  28
   3   9 -10 221.767 74.8067  27
  -3   9  10 215.129 78.2051   9
  -3   9   9 620.599 89.7303   1
   3   9  -9 416.134 91.3972  17
  -3  -9   9 456.415 76.0638  24
   3   9  -9 573.630 98.7977  20
   3   9  -9 715.888 108.823  29
   3   9  -9 503.951 103.995  28
  -3   9   9 461.374 91.7131   9
  -3   9   8 401.039 80.0656   1
   3   9  -8 215.904 75.3978  17
   3   9  -8 458.812 94.2922  20
  -3  -9   8 330.977 71.2082  24
   3   9  -8 418.272 97.3502  29
   3   9  -8 314.725 102.491  28
  -3   9   8 235.019 77.2547   9
  -3   9   7 111.690 66.6410   1
   3   9  -7 47.3449 60.0633  17
   3   9  -7 24.7001 71.2617  20
   3   9  -7 8.73363 75.5904  29
   3   9  -7 92.2760 82.4833  28
  -3   9   7 16.1202 62.9174   9
   3   9  -6 96.6277 72.0386  20
  -3   9   6 139.165 68.0229  26
   3   9  -6 127.522 89.2378  28
  -3   9   6 151.253 67.5729   9
   3   9  -6 115.836 69.5224  17
   3   9  -5-22.7269 81.8979   7
   3   9  -5 7.78734 59.2833  20
   3   9  -5 133.727 84.9973  28
  -3   9   5 148.527 69.0037  26
  -3   9   5 70.9180 62.0193   9
   3   9  -5 60.1195 65.4841  17
  -3   9   4 54.4578 68.2653   9
   3   9  -4 125.634 63.7966  26
  -3   9   4 41.2717 61.7784  26
   3   9  -4 138.890 87.2136  28
   3   9  -4 220.927 116.847   7
   3   9  -4 137.629 65.5967  17
  -3   9   3 5826.77 275.668  26
   3   9  -3 6245.53 280.620  26
   3   9  -3 6110.47 285.645  28
   3   9  -3 5653.41 395.498   7
  -3   9   3 6494.74 279.964   9
  -3   9   2 40.7991 59.3995  26
   3   9  -2 95.7460 71.3450  26
   3   9  -2 73.5359 77.9157  28
  -3   9   2 146.006 68.7158   9
  -3   9   1 22.2561 91.7007   7
   3  -9  -1 33.6033 54.9759  22
   3   9  -1 16.0358 59.9615  26
  -3   9   1 40.4480 62.0966  26
  -3   9   1 30.6942 66.4109   9
   3  -9   0 12418.3 425.850  22
   3   9   0 12229.9 448.584  26
  -3   9   0 12439.0 450.078  26
  -3   9   0 11319.8 610.025   7
  -3   9   0 12544.1 442.869  17
   3  -9   1 1589.29 124.153  22
  -3   9  -1 1575.55 133.071  26
   3   9   1 1453.24 131.164  26
  -3   9  -1 1665.65 134.522  17
   3  -9   2 20126.2 629.884  22
   3   9   2 20476.7 658.029  26
  -3   9  -2 19944.6 649.685  26
  -3   9  -2 19559.7 861.327   7
  -3   9  -2 21404.0 658.328  17
  -3   9  -3 1668.22 139.865  17
   3   9   3 1975.04 150.043  26
   3  -9   3 1708.66 129.637  22
  -3   9  -4 2840.45 181.716  17
   3   9   4 2767.10 180.434  26
  -3   9  -4 2542.96 283.781   7
   3  -9   4 2716.15 163.897  22
  -3   9  -4 2852.81 179.320  20
  -3   9  -5 311.264 101.188  28
  -3   9  -5 538.082 97.8438  17
  -3   9  -5 512.840 89.8358  20
  -3   9  -6 9459.04 378.502  17
  -3   9  -6 9754.20 390.171  28
   3   9   6 8766.12 350.863   1
  -3   9  -6 9718.75 378.753  20
  -3   9  -7 1020.43 119.213  17
  -3   9  -7 1032.18 119.283  20
  -3   9  -7 1003.18 132.797  28
   3   9   7 857.218 105.948   1
  -3   9  -8 275.140 82.1398  17
   3  -9   8 145.926 75.1077  23
  -3   9  -8 59.4412 77.8587  20
   3   9   8 252.381 107.380  31
  -3   9  -8 65.3541 91.4855  28
   3   9   8 139.529 69.1125   1
  -3   9  -9 106.056 67.2612  17
  -3   9  -9 91.8736 70.8532  20
   3  -9   9 100.073 69.0688  23
   3   9   9 166.029 93.1148  31
  -3   9  -9 27.6705 84.5024  28
   3   9   9 54.7033 68.3650   1
  -3   9 -10 124.697 71.6297  17
   3  -9  10 290.315 72.5230  23
  -3   9 -10 257.238 85.2237  20
  -3   9 -10 259.373 90.2488  29
   3   9  10 384.683 107.444  31
  -3   9 -10 249.716 97.8103  28
   3   9  10 224.830 71.4216   1
  -3   9 -11 21.7439 60.1825  17
   3   9  11 59.4050 90.9542  31
  -3   9 -11 80.1575 77.2607  29
  -3   9 -11 22.5838 68.5506  20
   3  -9  11 68.6558 61.3295  23
  -3   9 -11 159.897 83.2645  28
   3   9  11 68.7800 60.2754   1
  -3   9 -12 92.4092 76.5697  28
   3  -9  12 52.5369 58.4649  23
  -3   9 -12 27.2256 60.4573  20
   3   9  12 39.1607 82.8308  31
  -3   9 -12-44.7054 71.8056  29
  -3   9 -13 183.037 75.8758  28
  -3   9 -13 179.008 62.7029  27
   3  -9  13 185.712 58.4954  23
  -3   9 -13 152.496 58.7877  20
   3   9  13 279.570 87.6309  31
  -3   9 -13 173.927 71.8302  29
  -3   9 -14 261.388 71.9679  28
  -3   9 -14 395.998 66.9790  27
   3  -9  14 490.238 63.0075  23
  -3   9 -14 298.985 72.3523  29
  -3   9 -15 481.986 63.3275  27
  -3   9 -15 438.538 68.9356  28
  -3   9 -15 442.756 72.7335  29
  -3   9 -16 13.6774 36.6435  29
   3  11 -13 98.3140 37.5380  20
   3  11 -13 118.907 41.1299  29
   3  11 -13 130.829 38.9320  27
   3  11 -13 122.486 42.3613  28
   3  11 -13 137.634 41.4002  17
   3  11 -12 1881.28 110.760  29
   3  11 -12 1870.23 112.361  20
   3  11 -12 1843.36 114.297  28
   3  11 -12 1937.32 105.817  27
   3  11 -12 1987.78 112.462  17
   3  11 -11 160.594 51.5796  20
   3  11 -11 204.590 51.1262  27
   3  11 -11 159.673 58.6729  28
   3  11 -11 164.243 50.8226  17
   3  11 -11 206.884 56.2979  29
   3  11 -10 5.64368 56.9577  20
   3  11 -10 42.4873 58.1761  28
   3  11 -10 65.1874 52.3497  17
  -3  11  10-42.2407 47.4871   9
   3  11  -9 189.346 61.3051  17
   3  11  -9 178.051 61.4949  20
   3  11  -9 93.5296 68.8594  28
  -3  11   9 196.655 59.3727   9
   3  11  -8 2185.85 142.357  17
   3  11  -8 1870.58 136.920  20
  -3 -11   8 2221.97 128.104  24
   3  11  -8 1983.95 148.212  28
  -3  11   8 2102.81 138.405   9
   3  11  -7 2494.07 157.325  17
  -3 -11   7 2742.75 146.800  24
   3  11  -7 2479.42 156.499  20
   3  11  -7 2584.59 169.982  28
  -3  11   7 2404.10 154.249   9
   3  11  -6 1227.52 114.284  17
   3  11  -6 1000.20 103.604  20
   3 -11  -6 1239.71 113.960  22
  -3  11   6 1108.82 110.200  26
  -3 -11   6 1190.14 101.588  24
   3  11  -6 1080.84 121.333  28
  -3  11   6 1129.20 109.876   9
  -3  11   5 459.967 83.8691  26
   3  11  -5 407.105 93.5150  28
   3  11  -5 510.340 84.2279  17
   3 -11  -5 365.663 76.0119  22
  -3  11   4 6548.02 293.772  26
   3  11  -4 5940.37 280.158  28
   3 -11  -4 6674.97 274.369  22
   3  11  -3 2388.13 165.344  26
  -3  11   3 2390.94 168.212  26
   3 -11  -3 2341.19 152.520  22
  -3  11   2 49.9297 61.1113  26
   3  11  -2 40.7179 66.1150  26
   3 -11  -2 6.62289 55.3758  22
   3  11  -1 2265.72 165.698  26
  -3  11   1 2510.53 174.555  26
   3 -11  -1 2573.62 157.639  22
  -3  11   0 863.988 109.505  26
   3  11   0 964.590 111.856  26
   3 -11   0 880.482 97.0446  22
  -3  11  -1 145.162 70.3625  26
   3  11   1 231.902 77.7358  26
  -3  11  -1 204.856 76.4287  17
   3 -11   1 109.434 51.6088  22
  -3  11  -2 516.144 90.0291  26
   3  11   2 563.220 90.6450  26
  -3  11  -2 473.575 83.3420  17
   3 -11   2 533.317 81.0321  22
   3  11   3 1756.18 143.227  26
  -3  11  -3 1648.42 135.957  17
   3 -11   3 1878.95 131.166  22
   3  11   4 38.0929 60.9434  26
  -3  11  -4 111.330 66.7851  17
   3  11   4 122.008 64.8435   1
  -3  11  -5 65.6152 64.3882  17
  -3 -11  -5 94.6571 55.8248  22
  -3  11  -5 133.106 70.0475  20
   3  11   5 106.002 64.1972   1
  -3  11  -6 1533.89 127.243  17
  -3  11  -6 1442.50 123.872  20
   3  11   6 1361.58 114.891   1
  -3  11  -7 168.619 67.1670  17
  -3  11  -7 114.218 62.0131  20
   3 -11   7 226.717 63.7936  23
  -3  11  -7 135.008 72.8568  28
   3  11   7 119.181 60.6689   1
  -3  11  -8 69.2477 55.9306  17
   3 -11   8 42.2416 55.9068  23
  -3  11  -8-6.38136 63.1422  20
  -3  11  -8 121.374 68.0663  28
   3  11   8 74.1374 56.2691   1
  -3  11  -9 436.245 70.8909  17
   3 -11   9 448.871 66.3110  23
  -3  11  -9 453.837 77.1547  20
  -3  11  -9 444.712 67.4501  27
   3  11   9 430.549 65.9055   1
  -3  11 -10 45.4977 46.5739  17
  -3  11 -10-9.42315 41.8471  27
  -3  11 -10-5.59468 56.7388  28
   3  11  10-4.30483 43.4452   1
  -3  11 -10-10.5532 49.4630  20
   3 -11  10-7.55170 42.3532  23
  -3  11 -11 49.8205 46.2076  20
   3 -11  11 127.550 42.0898  23
  -3  11 -11 135.690 44.8970  17
  -3  11 -11 48.2569 53.3086  28
  -3  11 -11 66.1087 42.7656  27
  -3  11 -12 32.7744 36.0267  20
  -3  11 -12 17.1568 35.3053  27
  -3  11 -12 39.2876 43.1874  28
  -3  11 -12-3.27021 31.1764  17
   3 -13  -8 82.9612 25.6168  22
  -3  13   8 64.1858 35.5446  35
   3  13  -7 75.6195 34.8767  28
   3 -13  -7 47.8006 28.9703  22
  -3  13   7 6.61736 37.8592  35
   3 -13  -6 77.8927 32.8529  22
  -3  13   6 81.1070 44.2516  35
  -3  13   5 229.638 50.8564  26
   3 -13  -5 304.098 46.2334  22
  -3  13   4 330.616 58.6258  26
  -3 -13   4 350.608 46.3719  24
   3 -13  -4 316.296 47.7056  22
  -3  13   3 268.067 57.8641  26
  -3 -13   3 454.512 52.7822  24
   3 -13  -3 315.177 49.1992  22
  -3  13   3 348.364 59.1300  35
   3 -13  -2 312.161 48.7019  22
  -3  13   2 281.624 57.9952  26
   3 -13  -1-22.5157 38.0574  22
  -3  13   1 45.5515 43.8002  26
   3  13   0 463.760 61.9042   1
  -3  13   0 457.465 65.0297  26
   3  13   1 15.5157 40.6533   1
   3  13   1-4.07015 45.4731  35
   3  13   2 1007.00 79.3145   1
   3  13   2 886.482 81.3521  35
   3  13   3 357.156 53.6181   1
   3  13   3 434.510 61.1123  35
   3  13   4 252.290 55.2693  35
   3 -13   4 268.159 45.4253  23
   3  13   4 310.587 47.3372   1
  -3  13  -4 240.355 46.7760  17
   3  13   5 36.7003 42.4593  35
   3 -13   5 23.7997 30.4836  23
   3  13   5 43.3549 35.8293   1
  -3  13  -5 20.9718 31.6369  17
   3  13   6-3.27764 37.6324  35
   3 -13   6 4.62173 30.2879  23
   3  13   6 41.3423 32.9378   1
  -3  13  -6 25.5043 32.9564  17
   3  13   7 161.787 37.6955  35
  -3  13  -7 169.078 35.3833  17
   4   0 -22-11.7562 42.5376  30
  -4   0  22 6.22560 37.4560  38
  -4   0  21 45.8435 52.6639   2
  -4   0  21 45.1421 54.7040  38
  -4   0  20 1143.55 111.850  10
  -4   0  20 1121.36 114.511   2
  -4   0  20 1286.34 111.720  38
  -4   0  19 6.56491 54.4937  24
  -4   0  19 29.2401 81.3429  10
  -4   0  19-76.1288 84.3705   2
  -4   0  19-13.3901 68.5548  38
  -4   0  18 1498.42 133.047  24
  -4   0  18 1990.81 165.291  10
  -4   0  18 1786.73 158.126   2
  -4   0  18 2002.39 152.930  38
  -4   0  17-75.6391 83.1436  10
  -4   0  17-15.1945 65.7530  24
  -4   0  17-30.6359 75.3831  38
  -4   0  16 33.4132 79.6278  10
  -4   0  16-15.0598 62.9542  24
  -4   0  15 87.6793 79.2516  10
  -4   0  15-42.6848 63.1862  24
  -4   0  14 19212.6 822.980   4
  -4   0  14 17562.8 566.749  24
  -4   0  13-41.5181 101.626   4
  -4   0  13-11.7975 50.0190  24
  -4   0  12 350.591 122.617   4
   4   0 -11-10.7986 67.3887  12
  -4   0  11 32.3299 83.9350   4
   4   0 -10 12715.8 481.410  12
  -4   0  10 13685.0 560.228   4
   4   0  -9-15.7241 64.3080  12
  -4   0   9 132.504 98.5285   4
  -4   0   9-37.3831 59.7996  21
   4   0  -8 5755.91 255.356  12
   4   0  -8 5846.87 257.089   6
  -4   0   8 5896.38 305.312   4
  -4   0   8 5597.53 268.264  21
  -4   0   7-12.7496 36.0356   8
   4   0  -7 59.7578 45.4193  12
  -4   0   7 17.5409 67.3187   4
   4   0  -7-18.6941 42.2330   6
  -4   0   7 27.3325 46.3114  21
   4   0  -6 366787. 9289.50  12
  -4   0   6 374031. 9354.65   4
   4   0  -6 375548. 9310.43   6
  -4   0   6 369689. 9318.96  21
   4   0  -5 41.1251 29.6660  12
  -4   0   5 43.9012 50.5314   4
   4   0  -5 27.5287 33.0687   6
  -4   0   5 9.51697 29.3202  21
   4   0  -4 1797.51 85.8149  12
   4   0  -4 1586.38 96.4276   6
  -4   0   4 1805.92 102.461  21
   4   0  -3 76.2425 24.6365  12
   4   0  -3 19.4648 29.3920   6
  -4   0   3 76.8488 32.1901  21
   4   0  -2 335376. 8501.14   6
  -4   0   2 346372. 8501.94  21
   4   0  -1 63.4473 22.7262   6
  -4   0   1 53.2835 20.5787  21
   4   0  -1 4.07493 37.8436  41
   4   0   0 889309. 23046.9   6
  -4   0   0 957214. 23079.6  11
  -4   0   0 939016. 23054.3  21
   4   0   0 949718. 23086.6  42
   4   0   0 950018. 23096.8  41
   4   0   1 37.4345 40.3923   4
   4   0   1 33.6826 39.2353  41
   4   0   1 44.9982 37.4262  42
   4   0   2 999999. 24602.2   5
   4   0   2 989923. 24638.8   4
   4   0   2 969797. 24631.6  42
   4   0   2 998091. 24639.0  41
   4   0   3 35.7900 38.4836  42
   4   0   3 30.2008 45.0110   4
   4   0   3 24.1677 27.7047   5
  -4   0  -3 31.3462 35.0069  12
   4   0   4 32102.0 883.702  41
   4   0   4 32660.5 876.274  42
   4   0   4 30729.3 885.764   4
  -4   0  -4 31572.3 858.239  12
   4   0   5 48.9811 47.9491  41
  -4   0  -5 54.8430 45.2055  12
  -4   0  -5 20.4690 47.7391  14
  -4   0  -5 102.262 53.8269  13
   4   0   5 7.32307 53.2856   4
  -4   0  -6 11692.2 411.293  12
  -4   0  -6 12179.0 438.136  14
  -4   0  -6 11715.6 424.644  13
   4   0   6 11561.2 442.345   4
  -4   0  -7 55.1768 75.1459  12
  -4   0  -7 48.0937 84.8951  14
  -4   0  -7 35.5896 74.3942  13
   4   0   7 20.6854 92.4466   4
  -4   0  -8 30125.4 952.896  13
  -4   0  -8 29986.9 971.537  14
  -4   0  -8 31806.3 947.028  12
   4   0   8 30994.6 992.621   4
  -4   0  -9 108.969 88.9285  13
  -4   0  -9 118.915 78.6674  12
  -4   0  -9 13.2678 97.4458  14
   4   0   9 42.3043 96.6232   4
  -4   0 -10 49462.4 1474.04  12
  -4   0 -10 47992.0 1518.69  14
   4   0  10 52531.2 1560.20   4
   4   0  11 42.0397 55.6552  10
  -4   0 -11-141.657 107.631  14
  -4   0 -11 14.3589 71.7433  12
   4   0  11 18.6474 87.4018   4
   4   0  11-6.22975 57.3950   2
   4   0  12 6370.25 251.653  32
   4   0  12 5789.48 247.146  33
   4   0  12 5433.89 245.352  34
   4   0  12 5810.18 257.092  10
  -4   0 -12 6221.44 366.586  12
   4   0  12 5832.73 402.755   4
   4   0  12 5978.62 268.138   2
   4   0  13-57.8915 60.3005  33
   4   0  13-32.0087 71.2378  32
   4   0  13-6.83476 56.7358  34
   4   0  13 37.1031 78.4780  10
  -4   0 -13-54.5824 112.077  12
   4   0  13 46.8361 114.643   4
   4   0  13-38.4919 76.1573   2
   4   0  14 76.3352 68.3173  33
   4   0  14 116.784 80.0721  32
   4   0  14 14.7252 60.6919  34
   4   0  14 95.8231 82.9417  10
   4   0  14 66.2983 78.1431   2
   4   0  15-21.4394 74.2145  32
   4   0  15 14.4924 70.2039  33
   4   0  15 53.7779 65.1415  34
   4   0  15-51.8362 91.7714   2
   4   0  16 21.4235 78.2071  32
   4   0  16 138.118 79.9404  33
   4   0  16 117.161 79.8571  38
   4   0  16 112.329 87.6625   2
   4   0  17 20.4492 71.4401  32
   4   0  17-7.00602 72.4194  38
   4   0  17-74.0502 85.4447   2
   4   0  18 783.194 99.9588  32
   4   0  18 917.910 105.358  38
   4   0  18 1035.94 116.930   2
   4   0  19-10.7056 58.3499  38
   4   0  19 29.9519 72.8234  39
   4   0  19-6.22898 65.5790   2
   4   0  20 45.6511 50.1171  38
   4   0  20 46.0493 65.2447  39
   4   0  20 14.5025 54.4458   2
  -4   2  22-20.8578 42.4061  31
  -4   2  21 115.539 55.9838  38
  -4  -2  21 164.351 53.4445  38
  -4  -2  21 106.829 50.0536   2
  -4   2  21 58.4040 50.8640   2
  -4  -2  20 250.841 66.9034  38
  -4   2  20 321.869 78.4770  38
  -4  -2  20 271.569 70.8888   2
  -4   2  20 178.019 70.1878   2
  -4  -2  19 71.7957 66.8458  10
  -4   2  19-13.7277 71.9491  10
  -4  -2  19 6.36603 64.5754  38
  -4   2  19 131.809 78.7649  38
  -4  -2  19 68.0687 69.7122   2
  -4   2  19 107.001 74.0908   2
  -4   2  18 29.3960 77.0484  38
  -4   2  18 154.126 83.3214  10
  -4  -2  18 110.065 80.6823  10
  -4  -2  18 99.3337 76.0001   2
  -4   2  18 64.0337 75.9073   2
  -4  -2  18 61.1658 60.3969  24
  -4   2  18 88.7709 66.1497  24
  -4   2  17-8.16082 80.3170  10
  -4  -2  17-38.8968 70.8224  10
  -4   2  17 46.5145 78.2393  38
  -4  -2  17-14.3409 61.6385  24
  -4   2  17 55.0226 60.3334  24
  -4  -2  16 1521.81 139.870  10
  -4   2  16 1430.40 140.814  10
  -4   2  16 1301.32 136.350  38
  -4   2  16 1101.86 121.439  24
  -4  -2  16 1319.03 120.470  24
  -4  -2  15 3320.22 198.310  10
  -4   2  15 3762.36 210.480  10
  -4   2  15 3696.30 205.213  38
  -4   2  15 3225.21 196.328  24
  -4  -2  15 3331.10 187.260  24
  -4   2  14 21.1543 76.5665  38
  -4  -2  14 51.2422 52.8155  24
  -4   2  14 71.6051 64.0276  24
  -4  -2  14 134.701 77.3051  10
  -4   2  14 44.5094 75.9833  10
  -4  -2  14 221.404 112.829   4
  -4   2  14 162.072 124.608   4
   4   2 -13 8385.84 321.411  19
  -4   2  13 7979.16 314.113  24
  -4  -2  13 8308.74 306.431  24
  -4   2  13 8194.67 483.690   4
  -4  -2  13 8420.13 480.037   4
  -4  -2  13 7691.18 453.799   5
  -4   2  13 8299.42 319.406  38
  -4  -2  12-53.9355 103.207   4
  -4  -2  12 140.489 87.7465   5
  -4   2  12 56.1683 100.756   4
  -4  -2  11 618.439 126.892   4
  -4  -2  11 723.803 127.877   5
  -4   2  11 695.792 134.521   4
  -4  -2  10 3919.33 271.564   4
  -4   2  10 3575.94 262.560   4
  -4   2   9 2937.15 224.332   4
  -4  -2   9 2778.18 217.145   4
  -4  -2   8 8815.09 367.338   8
  -4   2   8 8960.44 388.696   4
  -4  -2   8 8628.08 381.830   4
   4   2  -8 8489.62 363.246   7
  -4  -2   8 8454.95 342.296  21
  -4  -2   7 17503.4 583.913   8
   4   2  -7 18234.3 586.941   7
  -4   2   7 16085.5 585.205   4
   4  -2  -7 17115.6 553.365   6
  -4  -2   7 16946.4 588.064   4
  -4  -2   7 18014.2 563.030  21
  -4  -2   6 23953.5 732.934   8
   4   2  -6 24847.5 733.202   7
  -4   2   6 23685.1 735.491   4
  -4  -2   6 23674.9 729.586   4
   4  -2  -6 23943.3 704.846   6
  -4  -2   6 22799.7 704.841  21
  -4  -2   5 7000.11 289.042   8
  -4   2   5 7120.97 287.779   4
  -4  -2   5 7665.55 292.114   4
   4   2  -5 7343.43 292.059   7
   4  -2  -5 7502.70 275.142   6
  -4  -2   5 7565.94 281.172  21
   4  -2  -4 88860.4 2281.89  16
  -4  -2   4 88585.4 2311.41   8
   4   2  -4 87543.1 2305.63   7
  -4   2   4 87565.4 2297.03   4
  -4  -2   4 88635.2 2293.41   4
   4  -2  -4 86880.9 2283.94   6
  -4  -2   4 89880.8 2299.67  21
   4  -2  -3 298469. 7330.40  16
  -4  -2   3 286477. 7351.83   8
   4   2  -3 290776. 7348.84   7
  -4  -2   3 291917. 7348.43  21
   4   2  -2 17825.6 516.167   7
  -4  -2   2 16864.6 528.211  15
  -4  -2   2 17193.9 520.108   8
   4  -2  -2 17939.5 506.422  16
  -4  -2   2 17574.8 524.860  21
   4   2  -2 17728.6 518.412  42
   4   2  -2 17197.8 520.754  41
   4  -2  -2 16561.6 518.410  41
   4   2  -1 85230.7 2185.57  42
   4   2  -1 79953.1 2169.15  41
   4  -2  -1 81455.7 2171.56  41
   4   2  -1 85006.1 2168.14   7
  -4  -2   1 87426.2 2202.17  15
  -4  -2   1 84858.5 2177.57  16
  -4  -2   1 88058.1 2175.78   8
   4   2   0 7807.12 279.102  42
   4  -2   0 7385.34 254.529  41
   4   2   0 7179.89 251.831  41
   4   2   0 7574.17 247.156   7
   4  -2   0 7934.33 271.453   5
  -4  -2   0 7783.51 271.629  16
  -4  -2   0 8001.24 254.059   8
   4   2   1 181720. 4612.46  42
   4  -2   1 180506. 4577.31  41
   4   2   1 178304. 4575.20  41
   4  -2   1 183589. 4576.85   4
   4  -2   1 183780. 4601.52   5
   4   2   1 180542. 4577.77   4
  -4   2  -1 185455. 4626.48  11
  -4  -2  -1 183658. 4561.64   8
   4   2   1 180000. 4555.59   7
   4   2   2 47498.8 1259.70  41
   4   2   2 47299.7 1295.21  42
   4  -2   2 46515.5 1259.86  41
   4  -2   2 48136.3 1262.87   4
   4  -2   2 46561.1 1282.59   5
   4   2   2 46981.4 1263.08   4
  -4   2  -2 47814.0 1304.95  11
   4  -2   2 49622.6 1270.57   8
  -4   2  -2 47341.7 1272.75  13
   4  -2   3 13177.8 421.861  41
   4   2   3 13208.8 423.873  41
   4   2   3 12709.6 454.836  42
   4  -2   3 13242.5 425.723   4
   4  -2   3 13200.1 438.794   5
   4   2   3 14013.7 434.012   4
  -4   2  -3 13340.4 457.819  11
  -4   2  -3 12920.4 433.041  14
  -4   2  -3 13578.1 439.833  13
   4  -2   3 14384.8 423.876   8
   4   2   4 13817.2 456.534  41
   4  -2   4 13775.0 452.746  41
   4   2   4 14531.3 467.236   4
   4  -2   4 13562.5 458.124   4
   4  -2   4 13360.7 464.989   5
  -4   2  -4 14211.8 452.478   7
  -4   2  -4 13530.8 483.905  11
   4  -2   4 14368.7 442.636   8
  -4   2  -4 14168.8 470.003  14
  -4   2  -4 14338.2 472.794  13
   4   2   5 5915.43 268.330   4
   4  -2   5 5882.40 268.570   5
   4  -2   5 6350.80 272.443   4
  -4  -2  -5 6170.29 251.033  14
  -4   2  -5 5665.05 267.510  14
  -4   2  -5 5955.17 273.513  13
   4  -2   6 6940.80 320.288   4
   4   2   6 7072.59 326.022   4
   4  -2   6 7107.62 320.163   5
  -4   2  -6 7467.29 336.581  13
  -4   2  -6 7660.24 333.221  14
   4   2   7 19736.3 669.238   4
   4  -2   7 19556.2 661.425   4
   4  -2   7 19607.2 652.022   5
  -4   2  -7 18067.1 661.921  14
  -4   2  -7 17754.8 660.671  13
   4  -2   8 6775.23 332.443   5
   4   2   8 6292.15 343.931   4
   4  -2   8 7090.56 352.123   4
  -4   2  -8 6824.47 353.337  13
  -4   2  -8 6861.32 358.570  14
   4  -2   9 3162.73 244.509   4
   4   2   9 3301.45 255.783   4
  -4   2  -9 3147.68 254.634  14
  -4  -2  -9 3190.51 223.033  12
   4   2  10 117.041 94.5460   4
   4  -2  10 80.0140 84.6519   4
  -4  -2 -10 121.063 82.8954  12
  -4   2 -10 69.1431 100.748  14
   4   2  11 8831.54 482.407   4
   4  -2  11 9249.12 484.028   4
   4   2  11 8727.49 334.740   2
   4  -2  11 9156.73 335.479   2
  -4  -2 -11 9148.31 445.393  12
   4  -2  11 8873.39 326.274  10
   4   2  11 8402.58 325.342  10
  -4   2 -11 9567.22 507.354  14
   4  -2  12 777.145 89.7010  23
   4  -2  12 837.489 90.1731  36
   4  -2  12 678.428 98.1004  40
   4  -2  12 913.215 94.3494  33
   4  -2  12 730.381 87.7491  34
   4   2  12 720.419 91.6992  38
   4   2  12 575.010 95.3580  40
   4  -2  12 892.262 105.098   2
   4   2  12 870.072 108.219   2
   4   2  12 554.398 150.386   4
   4  -2  12 814.829 165.236   4
   4   2  12 849.636 100.745  10
   4  -2  12 837.554 98.8690  10
  -4  -2 -12 887.107 152.734  12
   4   2  12 900.464 101.132  32
   4  -2  12 718.721 86.2491  32
   4   2  12 681.999 88.7364  33
   4   2  13 1042.16 110.712  38
   4  -2  13 1227.93 114.291  34
   4  -2  13 1149.38 107.631  33
   4   2  13 1112.78 112.108  33
   4  -2  13 1137.36 118.299   2
   4  -2  13 1321.52 208.187   4
   4   2  13 974.922 117.439   2
   4   2  13 985.616 183.722   4
   4   2  13 1048.38 124.050  10
   4  -2  13 1107.54 119.029  10
  -4  -2 -13 1072.38 184.344  12
   4   2  13 1160.07 118.494  32
   4  -2  13 1146.73 113.477  32
   4  -2  14 9579.57 364.587  32
   4   2  14 10166.3 374.836  32
   4   2  14 8873.51 360.464  34
   4   2  14 8964.35 363.243  38
   4  -2  14 10745.2 379.643  34
   4  -2  14 10155.8 370.983  33
   4  -2  14 10001.1 384.464   2
   4   2  14 9615.05 386.671   2
   4   2  15 297.714 85.0531  32
   4  -2  15 339.370 82.9541  33
   4  -2  15 171.809 82.3832  32
   4   2  15 331.302 89.1354  38
   4  -2  15 374.349 90.5671  34
   4  -2  15 242.530 99.4863   2
   4   2  15 118.836 82.4983   2
   4  -2  16 141.523 71.1506  32
   4  -2  16 195.375 78.7587  33
   4   2  16 214.433 92.7361  32
   4  -2  16 287.048 84.5625  34
   4   2  16 255.601 84.6443  38
   4  -2  16 215.044 88.0699   2
   4   2  16 234.421 89.4852   2
   4  -2  17 6.55526 66.8043  33
   4   2  17 34.8529 77.2532  32
   4   2  17 6.89237 67.1318  38
   4   2  17-15.2298 88.4146  39
   4  -2  17 111.785 76.3102   2
   4   2  17-23.5303 74.7690   2
   4   2  18 124.115 76.5215  32
   4  -2  18 212.613 71.8958  38
   4   2  18 43.0655 66.0054  38
   4   2  18 188.032 88.8306  39
   4  -2  18 59.1491 68.3254   2
   4  -2  18 143.580 65.9435   3
   4   2  18 187.039 75.5820   2
   4   2  19 175.801 69.2132  32
   4   2  19 264.601 79.1138  39
   4  -2  19 337.425 66.6732  38
   4   2  19 225.003 65.1347  38
   4   2  19 222.362 68.6505   2
   4  -2  19 212.354 59.8708   3
   4  -2  19 329.219 69.9700   2
   4   2  20 82.2081 52.2063  32
   4  -2  20 80.1081 47.0364   2
   4   2  20 25.5109 48.6460   2
   4   2  20 32.6112 57.3331  39
   4  -2  20 49.3894 48.1886  38
   4   2  20 38.5268 48.8666  38
  -4   4  21 1027.06 84.5535  31
  -4  -4  21 1086.60 77.9386   3
  -4  -4  21 1099.67 76.2920  38
  -4   4  20 27.8695 62.2815  31
   4  -4 -20 36.3902 53.2412  18
  -4  -4  20 56.5093 52.1348  38
  -4   4  19 237.715 81.6899  31
   4   4 -19 238.351 70.9183  19
   4   4 -18 193.975 74.6820  19
  -4   4  18 151.611 73.9727  38
  -4   4  17 63.6657 85.1223  32
   4   4 -17 46.3647 74.0679  19
  -4   4  17-30.4211 85.9837  38
  -4   4  16 22.5331 84.9204  32
   4   4 -16 40.8655 71.2050  19
  -4  -4  16 13.5856 56.7979  24
  -4   4  16 79.7030 82.3902  38
  -4   4  15 2467.14 170.762  32
   4   4 -15 2092.13 167.211  19
  -4  -4  15 2422.12 155.211  24
  -4   4  15 2007.33 161.741  38
  -4   4  14 126.682 88.4253  32
   4   4 -14 32.2766 73.0200  19
  -4  -4  14 19.8453 51.6334  24
  -4   4  14-23.2811 84.2413  38
  -4   4  13 1740.19 139.925  38
   4   4 -13 1691.93 142.556  19
  -4   4  13 1464.98 131.680  32
  -4  -4  13 1751.95 126.083  24
  -4   4  13 1356.03 126.030  24
  -4  -4  13 1437.15 204.492   5
  -4  -4  12 291.975 114.267   5
  -4  -4  12 260.131 59.9818  24
  -4   4  12 229.015 65.6323  24
  -4   4  12 236.764 82.1254  38
   4   4 -12 199.266 68.0413  19
  -4   4  12 164.916 83.5456  32
  -4   4  12 182.736 64.3739  25
   4   4 -12 134.503 59.9269  27
  -4   4  12 260.435 69.7028   9
  -4   4  11 80.2641 65.0311  38
  -4   4  11 97.0676 74.0261  32
  -4   4  11 94.2323 51.4216   9
  -4  -4  11 19.1105 83.2636   5
  -4   4  11 88.6806 58.0460  24
   4   4 -10 1121.50 149.150   7
  -4  -4  10 985.009 157.608   5
  -4  -4   9 28669.2 977.459   8
   4   4  -9 29581.4 983.087   7
  -4  -4   9 29987.4 1012.57   5
  -4  -4   8 18197.8 671.788   8
   4   4  -8 17551.9 667.246   7
  -4  -4   8 18492.2 689.886   5
  -4  -4   7 222609. 5788.56   8
   4   4  -7 223677. 5782.86   7
  -4  -4   7 224771. 5801.42   5
  -4  -4   6 4238.17 250.991   8
   4   4  -6 3738.40 239.679   7
  -4  -4   6 4219.44 253.168   5
  -4  -4   5 29659.8 925.436   8
   4  -4  -5 29075.8 906.489  16
   4   4  -5 29231.5 916.873   7
  -4  -4   5 29904.0 916.698   5
  -4  -4   5 29688.8 895.211  21
   4  -4  -4 5539.51 269.786  16
  -4  -4   4 5456.51 276.278   8
   4   4  -4 5128.10 266.242   7
  -4  -4   4 5556.52 268.041   5
  -4  -4   4 5959.76 274.371  21
   4  -4  -3 72144.6 1953.53  16
  -4  -4   3 74634.3 1972.19  15
  -4  -4   3 70595.2 1961.87   8
   4   4  -3 72524.7 1961.62   7
  -4  -4   3 71523.7 1938.00   5
  -4  -4   3 72267.4 1957.68  21
   4   4  -2 24955.4 769.706   7
  -4  -4   2 25704.5 785.610  15
  -4  -4   2 24974.5 771.857   8
  -4  -4   2 24720.2 775.193  21
   4   4  -1 266.799 64.6983   7
  -4  -4   1 209.854 58.5748   8
  -4  -4   1 211.595 71.7984  15
   4  -4   0 2026.48 140.458   5
  -4  -4   0 1796.26 125.456   8
  -4  -4   0 1515.98 136.527  16
  -4  -4   0 1694.65 142.356  15
   4   4   0 1659.58 122.814   7
   4   4   1 51605.7 1426.89  42
   4  -4   1 51300.0 1438.23   5
  -4  -4  -1 52477.6 1467.43  16
   4  -4   2 6482.37 299.638   5
  -4  -4  -2 6625.12 315.347  16
   4  -4   2 6937.09 297.035   8
   4  -4   3 12781.9 474.099   5
  -4  -4  -3 13225.2 497.647  16
   4  -4   3 12140.3 457.043   8
  -4   4  -3 12805.9 456.987  13
   4  -4   4 17015.3 610.751   5
  -4   4  -4 17601.8 624.137   7
  -4  -4  -4 18044.9 642.324  16
  -4   4  -4 17939.8 610.198  13
   4  -4   4 17902.0 599.432   8
   4  -4   5 9880.21 425.520   5
  -4   4  -5 10459.5 434.369   7
  -4  -4  -5 10019.3 443.355  16
   4  -4   5 9732.01 399.944   8
   4  -4   6 5464.09 306.338   5
   4  -4   6 5598.10 281.349   8
  -4   4  -6 5470.90 298.344  14
   4  -4   7 5378.18 313.306   5
  -4   4  -7 5171.17 305.325  14
   4  -4   8 3312.77 248.093   5
  -4   4  -8 3226.15 252.052  14
   4   4   9 1634.53 107.324   1
   4  -4   9 1457.27 172.699   5
   4   4  10 854.460 98.5794  32
   4  -4  10 773.485 81.5944  37
   4   4  10 628.659 107.413  39
   4   4  10 773.752 81.6143   1
   4  -4  10 1008.66 152.338   5
   4  -4  10 800.980 87.0887  23
   4  -4  11 158.103 65.2675  23
   4   4  11 205.848 77.7621  32
   4   4  11 171.037 80.6572  38
   4   4  11 91.8175 82.3931  39
   4  -4  11 114.438 100.922   5
  -4  -4 -11 144.243 95.4131  12
   4   4  12 7590.19 325.529  39
   4   4  12 7075.20 297.704  38
   4  -4  12 7251.36 293.426  36
   4  -4  12 7304.84 295.592  23
  -4  -4 -12 7426.34 446.225  12
   4   4  12 7876.69 312.687  32
   4   4  13 1095.27 126.320  32
   4   4  13 841.383 113.963  38
   4   4  13 950.365 136.430  39
   4  -4  13 1040.58 109.985  23
   4   4  14 206.341 93.0199  32
   4   4  14 216.342 87.3771  38
   4   4  14 277.683 108.370  39
   4  -4  14 109.245 74.5724  23
   4   4  15 2872.14 194.639  39
   4   4  15 2424.20 171.194  38
   4   4  15 2390.11 175.659  32
   4   4  16 159.009 96.3589  39
   4   4  16 84.5413 78.1448  38
   4   4  16 166.814 88.8231  32
   4   4  17 691.944 108.774  31
   4   4  17 624.082 103.115  32
  -4   4 -17 487.888 94.0207  19
   4   4  17 688.696 108.054  39
   4   4  17 399.871 87.2129  38
   4  -4  17 661.883 94.0842   3
   4   4  18 302.989 80.7495  32
   4   4  18 311.924 83.9314  31
  -4   4 -18 139.078 64.2951  19
   4  -4  18 364.441 73.4233   3
   4   4  18 287.141 78.8477  39
   4   4  19-8.89010 56.5382  32
   4   4  19 40.3858 55.0327  31
   4  -4  19 77.1940 49.2936   3
   4  -4  19-16.3753 50.4388  38
   4  -4  20 52.5999 37.5481  38
   4   6 -20 36.9776 39.5641  19
   4  -6 -19 111.095 50.8029  18
   4   6 -19 179.762 51.1073  19
  -4   6  19 89.8079 58.4451  31
   4  -6 -18 49.7757 54.1811  18
   4   6 -18 91.4766 56.5873  19
  -4   6  18 89.3924 70.7878  31
   4   6 -17 330.967 81.0721  19
   4  -6 -17 237.500 72.3184  18
  -4   6  17 401.276 96.8937  31
   4   6 -16 726.825 111.862  29
  -4   6  16 636.454 111.301  31
   4   6 -16 543.636 93.9749  19
   4   6 -16 606.847 89.4339  27
   4   6 -15 43.3182 78.8935  29
  -4   6  15 99.8198 93.3782  31
   4   6 -15 81.0381 62.4932  27
   4   6 -15 72.5640 79.3716  19
  -4   6  14 3431.77 216.751  31
  -4  -6  14 3208.19 174.411  24
   4   6 -14 3039.66 185.813  27
   4   6 -14 2780.35 192.219  19
  -4   6  13 3207.34 218.995  31
  -4  -6  13 3494.44 184.083  24
   4   6 -13 3365.90 196.155  27
   4   6 -13 3293.91 197.866  17
   4   6 -13 3394.57 203.676  19
   4   6 -12 2582.61 171.832  17
   4   6 -12 2320.96 170.689  19
  -4  -6  12 2611.24 157.552  24
  -4   6  12 2566.85 190.895  31
   4   6 -12 2483.30 170.182  27
  -4   6  12 2815.77 179.000   9
  -4  -6  11 11942.7 406.341  24
   4   6 -11 11756.0 425.606  20
  -4   6  11 11751.2 448.942  31
   4   6 -11 11204.0 585.309   7
  -4  -6  11 12160.8 623.445   5
  -4   6  11 12459.2 436.847   9
   4   6 -11 10840.7 422.304  19
   4   6 -11 12498.5 433.127  17
   4   6 -10 235.649 74.3877  20
  -4  -6  10 225.222 61.5437  24
   4   6 -10 239.843 105.847   7
  -4  -6  10 211.430 115.870   5
  -4  -6  10 292.937 108.813   8
  -4   6  10 372.846 75.4420   9
   4   6 -10 210.088 69.5229  17
   4   6 -10 154.498 66.8318  19
   4   6  -9 129.688 59.1159  20
  -4  -6   9 112.553 53.9904  24
   4   6  -9 19.0038 78.3332   7
  -4  -6   9 97.5842 85.0427   5
  -4  -6   9 74.5970 83.3746   8
  -4   6   9 27.4832 60.2929   9
   4   6  -9 184.647 62.5598  17
  -4   6   8 4998.66 224.812   9
  -4  -6   8 5275.09 341.456   8
   4   6  -8 4435.53 321.041   7
  -4  -6   8 4639.53 328.495   5
  -4  -6   7 2653.07 239.202   8
  -4   6   7 2612.11 151.244   9
   4   6  -7 2632.07 239.080   7
  -4  -6   7 2437.35 224.175   5
  -4  -6   6 1490.15 171.248   8
   4   6  -6 1146.74 158.027   7
  -4  -6   5 736.504 124.536   8
   4   6  -5 758.107 126.525   7
  -4  -6   4 193.706 84.1443   8
   4   6  -4 56.2133 68.8497   7
  -4  -6   3 1009.95 130.728  21
  -4  -6   3 974.008 129.903   8
   4   6  -3 825.630 130.410   7
   4   6  -2 12698.9 535.610   7
  -4  -6   2 13777.3 542.442  15
  -4  -6   2 14271.7 544.474   8
  -4  -6   2 13649.6 546.534  21
   4   6  -1 8148.23 388.117   7
  -4  -6   1 8544.24 386.033   8
  -4  -6   1 8989.72 411.398  15
  -4  -6   0 105.315 85.2934  15
   4  -6   1 1515.95 155.131   5
  -4  -6  -1 1548.46 173.427  16
  -4  -6  -1 1712.06 173.795  15
   4  -6   2 717.958 115.121   5
  -4  -6  -2 463.690 119.648  16
  -4  -6  -2 697.375 128.147  15
   4  -6   3 11040.8 482.142   5
  -4   6  -3 11341.4 510.319   7
  -4  -6  -3 10874.1 513.359  16
  -4   6  -4 535.377 122.637   7
   4  -6   4 321.718 93.0346   5
   4  -6   4 280.250 85.7340   8
  -4  -6  -4 184.429 100.818  16
   4  -6   5 13083.0 564.122   5
  -4   6  -5 13192.8 585.201   7
  -4  -6  -5 12754.5 596.176  16
   4  -6   5 13507.3 555.236   8
   4   6   6 1006.76 88.0331   1
  -4   6  -6 1189.32 164.854   7
   4  -6   6 1288.32 162.808   5
  -4  -6  -6 1241.64 176.038  16
   4  -6   6 1082.34 145.788   8
   4   6   7 8600.70 309.704   1
   4  -6   7 8420.65 452.873   5
  -4  -6  -7 8531.75 487.714  16
   4  -6   8 93.7740 59.7010  23
  -4   6  -8 70.2817 60.0830  20
   4   6   8 122.987 73.7383  31
   4   6   8 219.332 88.0321  39
   4   6   8 97.1266 57.4580   1
   4  -6   8 264.554 103.472   5
  -4  -6  -8 195.163 114.703  16
  -4   6  -9 1249.08 119.615  20
   4  -6   9 1126.25 104.418  23
   4   6   9 1309.91 118.049  32
   4   6   9 1203.11 132.500  31
   4   6   9 923.989 121.173  39
   4   6   9 1229.91 107.071   1
   4  -6   9 1150.78 174.775   5
  -4  -6  -9 1038.33 189.533  16
   4  -6  10 1068.83 110.206  23
   4   6  10 1134.02 132.211  31
   4   6  10 1153.16 121.917  32
   4   6  10 1165.46 133.482  39
   4   6  10 1178.54 111.294   1
  -4  -6 -10 1117.08 197.662  16
   4   6  11 87.7181 94.2878  39
   4  -6  11 45.8507 69.8880  23
   4   6  11-13.3697 64.4225   1
   4   6  11 51.3289 84.8229  32
   4   6  11-9.04201 85.2426  31
   4  -6  12 74.0544 72.4560  23
   4   6  12-48.7768 91.9081  39
   4   6  12 18.5354 88.3446  31
   4   6  12-37.9689 86.8522  32
   4   6  13 346.731 104.755  39
   4  -6  13 255.235 82.3297  23
   4  -6  13 382.491 88.4126   3
   4   6  13 444.431 114.358  31
   4   6  13 259.749 98.1011  32
   4   6  14 1110.70 131.242  39
   4   6  14 922.574 121.623  32
   4   6  14 886.022 127.622  31
   4  -6  14 829.472 102.728  23
   4  -6  14 961.114 115.966   3
   4   6  15 1156.06 132.688  31
   4   6  15 1091.22 126.557  32
   4  -6  15 1286.17 114.673  23
   4  -6  15 1322.20 119.276   3
  -4   6 -15 917.207 116.857  19
   4   6  16 74.3725 78.1415  32
   4   6  16 154.803 80.4030  31
   4  -6  16 126.380 62.8448   3
  -4   6 -16 89.4444 64.5547  19
   4   6  17 37.0332 66.7146  31
   4  -6  17-40.3248 53.5439   3
  -4   6 -17 5.85573 56.4301  19
  -4   6 -18-4.87743 55.5867  29
   4   6  18 95.3042 58.3343  31
   4  -6  18 66.3362 42.1980   3
  -4   6 -18 50.7414 47.2518  19
   4   8 -18-6.16389 33.7392  19
   4   8 -18-28.6130 35.9453  29
  -4   8  17 447.550 73.3760  31
   4   8 -17 361.138 64.2685  29
   4   8 -17 283.920 55.8021  27
   4   8 -16 992.427 104.716  29
  -4   8  16 1052.01 106.320  31
   4   8 -16 1014.59 91.5858  27
  -4   8  15 290.260 83.0939  31
   4   8 -15 407.608 86.8587  29
   4   8 -15 271.464 67.8515  17
   4   8 -15 102.363 71.7843  19
   4   8 -15 382.725 75.1645  27
   4   8 -14 1542.42 144.369  29
  -4   8  14 1474.95 142.482  31
   4   8 -14 1518.79 129.290  27
   4   8 -14 1543.93 126.634  17
   4   8 -14 1338.73 119.097  19
   4   8 -13 14.7538 67.1596  20
   4   8 -13-126.783 81.5239  28
   4   8 -13-36.6762 68.7621  27
   4   8 -13 51.8775 61.9620  17
   4   8 -13 69.1262 83.7158  29
  -4   8  13-59.7611 90.6880  31
  -4  -8  12 156.330 57.4705  24
   4   8 -12 165.974 74.6619  20
   4   8 -12 163.618 95.3873  29
  -4   8  12 293.472 104.882  31
   4   8 -12 196.823 84.7896  28
   4   8 -12 137.554 73.4022  27
   4   8 -12 250.133 73.8447  17
  -4   8  12 261.589 82.6395   9
   4   8 -11 1465.64 133.766  17
  -4  -8  11 1628.93 124.806  24
   4   8 -11 1567.08 135.789  20
   4   8 -11 1367.55 150.352  29
   4   8 -11 1633.56 137.511  27
   4   8 -11 1287.24 139.519  28
  -4   8  11 1708.53 147.260   9
   4   8 -10 216.681 78.1142  17
   4   8 -10 357.307 87.8052  20
  -4  -8  10 393.360 75.0736  24
   4   8 -10 335.413 100.987  29
   4   8 -10 322.080 83.2290  27
   4   8 -10 273.346 97.0786  28
  -4   8  10 224.843 83.1388   9
   4   8  -9 71.1108 65.1181  17
   4   8  -9 41.3095 63.9605  20
  -4  -8   9 59.0667 61.8809  24
   4   8  -9 36.7060 76.7294  29
   4   8  -9-9.11699 82.5063  28
  -4   8   9 57.5105 65.1739   9
   4   8  -8 770.288 160.973   7
   4   8  -8 783.655 101.518  17
  -4  -8   8 670.260 85.7170  24
   4   8  -8 646.556 99.3665  20
   4   8  -8 660.387 112.304  29
   4   8  -8 648.139 110.732  28
  -4   8   8 651.685 93.5586   9
   4   8  -7 264.906 112.874   7
   4   8  -7 377.798 81.9676  17
   4   8  -7 462.665 86.3534  20
   4   8  -7 507.829 95.8521  29
   4   8  -7 343.501 98.4573  28
  -4   8   7 305.423 77.6453   9
   4   8  -6 6853.19 433.056   7
   4   8  -6 6527.55 278.853  17
   4   8  -6 6933.05 289.756  20
   4   8  -6 6212.92 290.491  29
   4   8  -6 6666.48 300.109  28
  -4   8   6 5808.28 276.152  26
  -4  -8   6 6980.15 428.715   8
  -4   8   6 6762.86 288.371   9
   4   8  -5 408.660 115.948   7
   4   8  -5 442.663 78.2529  17
   4   8  -5 331.375 74.8057  20
  -4   8   5 440.585 83.7700  26
   4   8  -5 439.741 93.2500  28
  -4   8   5 433.102 78.9161   9
  -4  -8   5 370.046 113.935   8
   4   8  -4 430.217 74.8639  17
  -4   8   4 477.894 82.2830   9
  -4  -8   4 428.547 115.346   8
   4   8  -4 414.416 112.139   7
  -4   8   4 427.485 78.3642  26
   4   8  -4 545.581 95.8892  28
   4   8  -4 502.684 78.9809  26
  -4   8   3-43.7013 57.3125   9
  -4  -8   3 106.782 77.5217   8
   4   8  -3-113.232 82.2041   7
   4   8  -3 21.2269 53.8510  26
   4   8  -3-31.0781 64.9605  28
  -4   8   3-29.5811 55.7961  26
   4   8  -2 9300.71 365.126  28
   4   8  -2 9360.92 360.697  26
  -4   8   2 9891.34 368.895  26
  -4   8   2 9981.51 366.590   9
  -4   8   1 1359.08 114.472  17
  -4   8   1 1152.44 112.066   9
   4   8  -1 1190.39 113.150  28
  -4   8   1 1161.84 111.201  26
   4   8  -1 1076.86 106.938  26
  -4   8   1 1174.92 178.180   7
  -4   8   0 29435.1 849.318  17
  -4  -8   0 29328.3 1035.84  21
   4  -8   0 27513.7 823.441  22
   4   8   0 28965.4 852.027  26
  -4   8   0 29053.7 848.037  26
  -4   8   0 26769.2 1036.68   7
  -4   8   0 28620.2 848.995   9
  -4   8  -1 549.740 86.6291  17
   4  -8   1 548.764 77.2414  22
   4   8   1 570.399 83.5314  26
  -4   8  -1 468.695 81.0962  26
  -4   8  -1 539.237 136.545   7
   4  -8   2 5887.94 249.583  22
   4   8   2 6243.66 268.136  26
  -4   8  -2 5737.64 396.890   7
  -4   8  -2 6227.20 268.379  17
   4  -8   3 4894.76 223.534  22
  -4   8  -3 5424.59 243.326  20
   4   8   3 4747.88 234.311  26
  -4   8  -3 5569.49 250.969  17
  -4   8  -3 5088.09 374.838   7
  -4   8  -4 7274.90 302.415  17
  -4   8  -4 6822.64 291.160  20
   4  -8   4 6571.76 273.704  22
  -4   8  -4 6662.09 438.054   7
  -4   8  -5 15254.5 533.415  20
   4  -8   5 16146.2 519.455  22
   4   8   5 16402.6 546.897  39
  -4   8  -5 16487.4 546.987  17
   4   8   5 16214.8 563.247  31
   4  -8   5 15756.0 694.510   5
  -4  -8  -5 16123.1 742.805  16
  -4   8  -5 15702.5 739.716   7
  -4   8  -6 223.933 79.7055  20
   4   8   6 115.656 104.087  39
  -4   8  -6 305.887 81.4225  17
   4   8   6 333.721 107.261  31
   4   8   6 204.979 73.1859   1
  -4   8  -6 260.114 122.905   7
   4  -8   6 162.703 93.2929   5
  -4  -8  -6 143.683 109.797  16
  -4   8  -7 124.213 78.9430  20
   4   8   7 15.7686 97.7757  39
  -4   8  -7 8.23590 68.3696  17
   4   8   7 63.1894 91.1079  31
   4   8   7 13.5489 64.5843   1
  -4  -8  -7 24.7213 107.684  16
   4   8   8 1722.61 164.909  39
   4   8   8 1782.07 167.494  31
   4  -8   8 1894.30 140.239  23
  -4   8  -8 1777.54 151.071  20
  -4   8  -8 1836.33 152.890  17
   4   8   8 1792.23 137.974   1
   4   8   9 1394.67 155.411  31
   4  -8   9 1485.18 127.065  23
  -4   8  -9 1552.41 141.333  20
  -4   8  -9 1347.88 134.271  17
   4   8   9 1316.60 124.213   1
   4   8  10 832.232 136.040  31
   4   8  10 1246.87 117.166   1
  -4   8 -10 927.178 116.038  20
   4  -8  10 1186.25 115.484  23
   4   8  11 174.008 101.225  31
   4   8  11 230.191 72.4325   1
  -4   8 -11 178.620 75.8638  20
   4  -8  11 262.061 77.3606  23
   4   8  12 1434.03 147.824  31
  -4   8 -12 1207.85 121.265  20
   4  -8  12 1507.70 122.482  23
   4   8  13 32.3578 82.8637  31
   4  -8  13 129.318 66.2796  23
  -4   8 -13 93.2150 67.8899  19
   4   8  14 3114.37 186.747  31
  -4   8 -14 2870.18 166.965  27
  -4   8 -14 2550.63 174.006  28
   4  -8  14 2835.92 151.815  23
   4   8  15 12.2635 67.1256  31
  -4   8 -15 24.6210 64.8070  29
   4  -8  15 4.17047 46.9706  23
  -4   8 -15 5.24335 49.7122  19
  -4   8 -15 116.827 52.9976  27
  -4   8 -15 17.4359 58.9470  28
   4   8  16-34.2693 62.8400  31
  -4   8 -16 59.4580 55.5778  29
  -4   8 -16 4.26342 40.8640  19
  -4   8 -16-44.1459 50.2978  28
  -4   8 -17-15.5129 36.8246  19
  -4   8 -17-57.3151 44.4301  29
   4  10 -15 109.729 39.2969  27
   4  10 -15 65.4370 43.6501  29
   4  10 -14-12.4535 45.4414  20
   4  10 -14 25.4374 46.4090  28
   4  10 -14-8.18481 39.0113  27
   4  10 -14 4.13705 39.0012  17
   4  10 -14 56.1233 49.6811  29
   4  10 -13 10.2682 48.9413  20
   4  10 -13-4.83487 45.3227  27
   4  10 -13-5.33257 50.8331  28
   4  10 -13 5.03430 47.1922  17
   4  10 -13 56.0108 60.0218  29
   4  10 -12 215.000 62.1727  20
   4  10 -12 179.917 58.0772  27
   4  10 -12 169.943 71.0142  28
   4  10 -12 168.039 59.4919  17
   4  10 -12 140.729 65.0190  29
   4  10 -11 6.66172 57.2675  20
   4  10 -11 7.04922 66.4564  29
   4  10 -11-7.10080 64.6469  28
   4  10 -11 5.93224 53.6827  27
   4  10 -11 57.7398 64.1113  17
  -4  10  11 65.5853 59.3496   9
   4  10 -10 2728.61 166.988  17
  -4 -10  10 2999.75 155.086  24
   4  10 -10 2494.03 164.953  20
   4  10 -10 2595.29 172.968  29
   4  10 -10 2793.62 161.552  27
   4  10 -10 2558.32 178.041  28
  -4  10  10 2713.87 169.778   9
   4  10  -9 72.1779 65.3638  17
  -4 -10   9 180.791 58.9141  24
   4  10  -9 68.0358 63.2547  20
   4  10  -9 126.069 71.7786  29
   4  10  -9 99.1208 78.7815  28
  -4  10   9 66.7274 64.6401   9
   4  10  -8 955.806 110.181  17
   4  10  -8 722.771 101.136  20
  -4 -10   8 1040.96 99.3770  24
   4  10  -8 846.411 111.612  29
   4  10  -8 978.565 125.786  28
  -4  10   8 989.691 111.577   9
   4  10  -7 1924.20 144.448  20
  -4 -10   7 1640.88 125.458  24
   4  10  -7 1607.51 151.830  28
  -4  10   7 1448.05 133.183   9
   4  10  -7 1759.32 139.063  17
   4  10  -6 1794.82 142.148  20
  -4  10   6 1574.54 137.956  26
   4  10  -6 1746.63 155.524  28
  -4  10   6 1638.02 136.856   9
   4  10  -6 1515.54 130.464  17
  -4  10   5 3342.64 202.455  26
   4  10  -5 3196.81 204.953  28
  -4  10   5 3352.76 202.115   9
   4  10  -5 3408.56 191.328  17
  -4  10   4 1575.86 139.160   9
  -4  10   4 1831.05 152.924  26
   4  10  -4 1943.36 150.707  26
   4  10  -4 1642.94 149.318  28
   4 -10  -3 835.040 99.5104  22
  -4  10   3 1056.92 116.357   9
  -4  10   3 929.396 119.392  26
   4  10  -3 890.821 122.676  28
   4  10  -3 1025.90 116.947  26
   4 -10  -2 3076.80 175.487  22
  -4  10   2 2614.56 176.129   9
   4  10  -2 3273.83 198.731  26
   4  10  -2 2712.88 182.986  28
  -4  10   2 3010.16 193.777  26
   4 -10  -1 1047.44 107.506  22
   4  10  -1 1220.59 127.253  26
  -4  10   1 959.828 116.018  26
  -4  10   1 1071.42 116.597   9
   4 -10   0 1037.08 104.071  22
  -4  10   0 1016.81 116.486  26
   4  10   0 931.154 114.950  26
  -4  10   0 815.377 108.232   9
  -4  10   0 807.778 108.596  17
  -4  10  -1 1725.15 144.866  26
   4  10   1 1729.41 143.050  26
  -4  10  -1 1905.26 149.799  17
   4 -10   1 1830.92 135.190  22
   4  10   2 272.986 85.0281  26
  -4  10  -2 219.960 75.2904  26
  -4  10  -2 213.391 78.4630  17
   4 -10   2 258.501 71.8659  22
   4  10   3 3037.29 192.887  26
  -4  10  -3 3168.23 196.794  17
   4 -10   3 3254.78 176.996  22
   4  10   4 318.277 79.3829  26
  -4  10  -4 381.583 89.5590  17
  -4  10  -4 197.385 72.2266  20
  -4  10  -5 281.084 84.8296  17
   4  10   5 172.986 73.7058   1
  -4  10  -5 225.095 78.4910  20
  -4  10  -6 73.5004 68.2837  17
  -4  10  -6 25.8989 79.5393  28
   4  10   6 27.2377 71.0463   1
  -4  10  -6 8.08153 70.4075  20
  -4  10  -7 5371.87 256.349  17
  -4  10  -7 4822.75 256.840  28
   4  10   7 4849.66 231.739   1
  -4  10  -7 5513.93 259.942  20
  -4  10  -8 5392.22 257.544  17
  -4  10  -8 5668.35 271.889  28
   4  10   8 5005.20 235.035   1
  -4  10  -8 5340.91 257.303  20
   4 -10   8 5766.41 238.519  23
  -4  10  -9 2929.86 177.215  17
  -4  10  -9 2866.99 186.603  28
   4  10   9 2807.11 162.380   1
  -4  10  -9 2776.91 175.596  20
   4 -10   9 2878.75 159.006  23
  -4  10 -10 820.430 97.8141  17
  -4  10 -10 607.413 99.0188  28
   4  10  10 899.858 94.2556   1
   4 -10  10 870.154 90.7004  23
  -4  10 -10 715.003 94.8312  20
  -4  10 -11 62.9661 52.1368  17
  -4  10 -11 26.7377 67.1481  28
   4 -10  11 108.934 54.8275  23
  -4  10 -11 48.6135 55.3444  20
  -4  10 -12 1019.22 91.1996  27
  -4  10 -12 980.289 102.519  28
   4 -10  12 1138.06 85.3153  23
  -4  10 -12 998.570 91.6024  20
  -4  10 -13 866.042 87.6346  28
  -4  10 -13 1111.73 86.3859  27
  -4  10 -13 946.870 80.7630  20
  -4  10 -14 548.962 58.2771  27
  -4  10 -14 490.760 60.8454  28
  -4  10 -14 515.326 61.9769  29
   4 -12 -11 2.53647 26.7114  22
   4  12 -11 41.8120 31.0213  20
   4  12 -11 39.9644 27.9561  17
   4  12 -11 22.0997 36.7965  28
   4 -12 -10 110.071 33.9452  22
   4  12 -10 118.902 42.8310  20
   4  12 -10 96.8216 36.6595  17
   4  12 -10 89.4981 42.8502  28
   4 -12  -9 503.692 58.7018  22
   4  12  -9 474.875 58.0408  20
   4  12  -9 525.431 60.2491  17
  -4  12   9 396.581 55.5202   9
   4  12  -9 496.468 67.6259  28
   4 -12  -8-41.2900 44.2474  22
   4  12  -8 4.46395 40.8841  20
  -4 -12   8-3.53717 34.8130  24
   4  12  -8-5.02944 52.7118  28
   4  12  -8-4.34126 39.5231  17
   4  12  -7 629.460 68.9369  17
   4 -12  -7 617.743 69.7458  22
  -4 -12   7 762.902 69.0100  24
  -4 -12   6 39.1667 41.0389  24
   4 -12  -6 62.6031 45.1540  22
  -4  12   6 52.3320 51.6551  26
   4  12  -6 5.73677 54.9953  28
  -4 -12   5 107.385 48.1130  24
   4 -12  -5 181.570 51.2236  22
  -4  12   5 119.628 57.7290  26
   4  12  -5 5.92501 61.0193  28
   4 -12  -4 469.269 70.2260  22
  -4  12   4 577.980 83.0866  26
   4 -12  -3 180.770 55.6472  22
  -4  12   3 178.562 64.1668  26
   4 -12  -2 466.989 67.3764  22
  -4  12   2 362.776 75.8063  26
   4 -12  -1 247.150 60.6995  22
  -4  12   1 139.490 63.6799  26
   4 -12   0 101.418 52.8319  22
  -4  12   0 68.6231 54.4563  26
   4  12   0 34.7601 60.1879  35
  -4  12  -1 343.682 67.6237  17
   4 -12   1 242.185 54.8789  22
  -4  12  -1 292.306 67.4180  26
   4  12   1 285.979 67.7276  35
  -4  12  -2 280.072 67.2999  17
   4  12   2 458.051 74.0983   1
  -4  12  -2 473.167 76.0296  26
   4  12   2 408.597 76.1145  35
   4  12   3 291.743 69.7196  35
   4  12   3 308.984 64.0305   1
  -4  12  -3 231.529 62.3112  17
   4  12   4 945.858 87.9350   1
  -4  12  -4 949.963 91.4783  17
  -4  12  -5 600.352 78.7980  17
   4 -12   5 657.915 72.7875  23
   4  12   5 699.922 85.5611  35
   4  12   5 622.743 74.5445   1
  -4  12  -6 73.2623 47.0677  17
  -4  12  -6-4.95910 43.7708  20
   4 -12   6-27.4572 48.1695  23
   4  12   6 76.7042 52.3651  35
   4  12   6 31.0070 43.8236   1
  -4  12  -7 173.049 51.0011  17
  -4  12  -7 196.143 50.4299  20
   4 -12   7 96.4430 46.1718  23
   4  12   7 252.080 60.0318  35
   4  12   7 153.389 46.6995   1
  -4  12  -8 414.487 59.9077  17
  -4  12  -8 353.422 58.1682  20
   4 -12   8 454.643 53.7919  23
   4  12   8 452.863 58.2736   1
   4  12   8 399.571 58.9719  35
  -4  12  -9 3.61656 43.7185  28
  -4  12  -9 137.962 42.8605  20
   4 -12   9 85.1765 36.4340  23
  -4  12  -9 109.064 40.6714  17
  -4  12 -10 257.547 39.1531  17
  -4  12 -10 174.529 38.0968  20
   5   1 -22 116.307 47.9487  30
   5  -1 -22 143.643 47.8633  30
  -5  -1  22 98.2445 42.0614  38
  -5   1  22 103.763 43.1126  38
  -5  -1  21 128.345 59.2109   2
  -5   1  21 65.7812 57.2252   2
  -5  -1  21 39.3746 53.0248  38
  -5   1  21 8.95569 55.9064  38
  -5  -1  20 82.3575 49.1144  24
  -5  -1  20 36.1932 63.2527  10
  -5   1  20 130.136 69.8148  10
  -5   1  20 70.9855 71.5464   2
  -5  -1  20 132.266 67.8167   2
  -5  -1  20 100.239 60.2260  38
  -5   1  20 28.4454 62.5672  38
  -5   1  19-34.0496 57.3444  24
  -5  -1  19 26.1621 53.5026  24
  -5   1  19 21.8885 75.7725  10
  -5  -1  19 78.1736 77.4721  10
  -5   1  19 45.5404 75.0868   2
  -5  -1  19 7.40867 72.1621   2
  -5  -1  19 85.0113 69.4674  38
  -5   1  19 66.7525 69.6449  38
  -5  -1  18 115.391 68.3947  24
  -5   1  18 98.1181 65.7774  24
  -5  -1  18 47.1023 82.2976  10
  -5   1  18 80.5572 79.7122  10
  -5  -1  18 98.1069 80.4840   2
  -5   1  18 117.258 82.8752   2
  -5   1  18-36.6873 73.7114  38
  -5  -1  18 93.7745 74.2370  38
  -5  -1  17 32.8175 81.1814  10
  -5   1  17 75.7367 81.5501  10
  -5   1  17 54.9802 67.0840  24
  -5  -1  17 142.876 69.7097  24
  -5   1  17 53.5646 75.3324  38
  -5  -1  16 3732.80 217.973  10
  -5   1  16 3751.86 220.029  10
  -5   1  16 3471.12 202.791  24
  -5  -1  16 3542.98 199.904  24
  -5   1  16 3676.66 209.496  38
  -5  -1  15 1055.76 125.462  10
  -5   1  15 772.986 102.560  24
  -5  -1  15 1009.12 105.243  24
  -5   1  15 940.014 113.760  38
  -5  -1  14 339.492 126.170   4
  -5   1  14 533.001 158.954   4
  -5   1  14 391.272 75.2422  24
  -5  -1  14 215.009 67.4942  24
  -5   1  13 24100.1 933.099   4
  -5  -1  13 24321.9 929.934   4
  -5  -1  13 23057.2 686.749  24
  -5   1  13 22578.7 691.899  24
  -5   1  12 5749.23 380.664   4
  -5  -1  12 6607.47 395.607   4
  -5  -1  11 3685.98 275.884   4
  -5   1  11 3373.57 270.332   4
  -5   1  10 643.473 132.121   4
  -5  -1  10 768.577 129.169   4
  -5  -1  10 700.772 111.246  21
  -5  -1   9 7602.83 374.779   4
  -5   1   9 7715.64 379.869   4
  -5  -1   9 7340.42 333.438  21
  -5  -1   8 34.2703 56.1485   8
  -5   1   8 53.3135 89.7855   4
  -5  -1   8 41.7035 84.0004   4
   5  -1  -8 7.44209 54.6564   6
  -5   1   8 26.9675 63.5240  21
  -5  -1   8 80.8555 62.5921  21
  -5  -1   7 1892.62 139.804   8
  -5   1   7 1838.79 158.061   4
  -5  -1   7 1699.81 153.339   4
   5  -1  -7 1956.43 133.486   6
  -5  -1   7 1872.51 132.271  21
  -5   1   7 1812.80 138.429  21
  -5  -1   6 169949. 4267.11   8
   5  -1  -6 162828. 4207.34  12
  -5   1   6 170500. 4290.66   4
  -5  -1   6 166466. 4284.39   4
   5  -1  -6 171409. 4248.43   6
   5   1  -6 164959. 4254.06   6
  -5  -1   6 161265. 4242.79  21
  -5   1   6 166906. 4261.39  21
  -5  -1   5 4808.55 214.609   8
   5  -1  -5 4839.61 176.872  12
   5   1  -5 4993.01 212.652   7
   5   1  -5 4276.71 201.232   6
   5  -1  -5 4935.96 204.253   6
  -5  -1   5 4847.54 205.510  21
  -5   1   5 4953.00 209.039  21
  -5  -1   4 24087.4 690.480   8
   5   1  -4 23284.0 674.414   6
   5  -1  -4 23694.3 669.413   6
   5   1  -4 23674.1 680.954   7
  -5  -1   4 23149.1 673.551  21
  -5   1   4 23059.8 671.859  21
   5  -1  -3 3099.20 115.562  16
   5   1  -3 3152.03 146.520   7
   5  -1  -3 3175.47 142.307   6
  -5  -1   3 3226.31 150.770  21
  -5   1   3 3272.07 142.807  21
   5   1  -2 7525.18 241.334   7
   5   1  -2 6748.97 234.155   6
   5  -1  -2 6950.98 235.177   6
  -5  -1   2 6951.70 248.432  15
  -5  -1   2 7071.41 246.072  21
  -5   1   2 7320.02 229.516  21
   5   1  -2 6391.49 255.633  42
   5  -1  -2 6862.31 268.250  41
   5   1  -2 6572.71 266.874  41
   5   1  -1 57230.5 1426.05   7
   5   1  -1 54618.4 1421.25   6
  -5  -1   1 53160.8 1413.20  16
  -5  -1   1 54950.1 1412.38  11
  -5  -1   1 55166.9 1450.30  15
  -5  -1   1 53352.2 1440.42  21
  -5   1   1 56161.0 1410.57  21
   5  -1  -1 53101.0 1463.43  41
   5   1  -1 55178.1 1469.64  41
   5   1  -1 58662.5 1467.54  42
   5   1   0 55263.0 1402.68   6
  -5   1   0 56649.1 1463.64  11
  -5  -1   0 51722.6 1430.98  21
  -5   1   0 57946.3 1389.54  21
   5  -1   0 54694.3 1453.88  41
   5  -1   0 53342.9 1436.89  42
   5   1   0 55778.4 1459.27  42
   5  -1   1 103128. 2672.66  41
   5   1   1 105773. 2685.32  42
   5  -1   1 102260. 2651.55  42
   5   1   1 103308. 2672.67  41
   5  -1   1 105507. 2658.19   5
   5  -1   1 104119. 2666.75   4
   5   1   1 104294. 2667.86   4
  -5   1  -1 104453. 2690.41  11
   5   1   2 296.910 53.2397  41
   5  -1   2 408.439 58.9582  41
   5  -1   2 277.948 46.2327  42
   5   1   2 356.828 59.9644   4
   5  -1   2 421.663 62.4452   4
   5  -1   2 337.512 51.6447   5
  -5   1  -2 228.662 58.5712  11
  -5   1  -2 242.494 41.4786  12
   5  -1   3 219821. 5428.01  41
   5   1   3 218066. 5439.32  42
   5   1   3 212409. 5425.80  41
   5  -1   3 211425. 5427.20   4
   5  -1   3 214081. 5407.63   5
   5   1   3 212345. 5427.55   4
  -5   1  -3 212608. 5394.13  12
   5   1   4 80191.5 2125.74  41
   5  -1   4 80183.4 2125.79  41
   5   1   4 80747.2 2137.97  42
   5   1   4 79631.3 2135.28   4
   5  -1   4 78431.3 2102.35   5
   5  -1   4 81784.4 2135.11   4
  -5   1  -4 82263.2 2130.79  13
  -5   1  -4 80637.2 2098.97  12
   5   1   5 137.432 57.6267  41
   5  -1   5 113.517 63.7439  41
  -5   1  -5 70.8900 55.1226  14
  -5   1  -5 38.2670 51.8978  13
  -5   1  -5 18.3361 46.9438  12
   5  -1   5 39.8324 59.5965   4
   5   1   5 48.8092 60.8552   4
   5  -1   5 101.244 49.4144   5
  -5   1  -6 50656.0 1459.73  13
  -5  -1  -6 53294.7 1439.16  13
  -5   1  -6 51308.3 1462.16  14
  -5  -1  -6 53284.0 1450.33  14
  -5   1  -6 51344.4 1426.66  12
   5  -1   6 51502.5 1466.91   4
   5   1   6 51280.9 1469.70   4
   5  -1   6 50697.0 1424.14   5
  -5   1  -7 11068.2 470.176  14
  -5  -1  -7 11735.6 458.885  14
  -5   1  -7 11548.7 466.228  13
  -5   1  -7 12167.0 450.464  12
  -5  -1  -7 12398.9 447.864  12
   5  -1   7 11754.8 477.017   4
   5   1   7 12084.7 483.804   4
  -5  -1  -8 26877.8 884.222  14
  -5   1  -8 25751.7 895.229  14
  -5   1  -8 26831.5 892.989  13
  -5   1  -8 27977.2 867.958  12
  -5  -1  -8 27669.8 863.824  12
   5  -1   8 27572.6 909.302   4
   5   1   8 27801.4 918.171   4
  -5   1  -9 2327.47 218.926  14
  -5  -1  -9 2412.42 206.694  14
  -5   1  -9 2023.45 199.953  13
  -5   1  -9 2262.88 191.597  12
  -5  -1  -9 2340.85 189.616  12
   5  -1   9 2611.75 224.950   4
   5   1   9 2703.18 229.870   4
  -5   1 -10 628.172 137.318  14
  -5   1 -10 508.995 123.718  13
  -5   1 -10 522.988 112.772  12
  -5  -1 -10 397.186 104.880  12
   5  -1  10 507.125 124.724   4
   5   1  10 432.749 127.690   4
   5  -1  11 798.721 95.2067  10
  -5   1 -11 795.296 163.155  14
   5   1  11 676.798 92.7007  10
  -5  -1 -11 845.285 141.015  12
   5  -1  11 858.187 167.093   4
   5   1  11 781.521 98.1684   2
   5  -1  11 584.958 88.7029   2
   5   1  11 605.697 139.210   4
   5   1  12 1903.40 151.061  40
   5  -1  12 1879.19 143.015  40
   5  -1  12 1876.35 130.361  36
   5   1  12 2044.00 135.144  34
   5  -1  12 1932.24 132.876  33
   5  -1  12 1986.15 135.224  34
   5   1  12 2141.71 138.848  33
   5  -1  12 1832.54 143.944   2
   5   1  12 1907.21 148.889   2
   5  -1  12 2133.50 242.455   4
   5   1  12 2252.48 253.979   4
   5  -1  12 2077.82 147.432  10
   5   1  12 1814.25 139.605  10
  -5   1 -12 1942.48 239.009  14
  -5  -1 -12 2599.76 231.201  12
   5   1  12 2094.20 141.397  32
   5  -1  12 2016.30 134.676  32
   5   1  13 371.196 93.0598  40
   5  -1  13 479.105 83.4556  34
   5  -1  13 323.725 92.2328  40
   5   1  13 396.233 73.7160  34
   5  -1  13 425.010 92.7436   2
   5   1  13 332.837 91.7338   2
   5  -1  13 373.433 140.203   4
   5   1  13 335.093 141.764   4
   5  -1  13 373.107 91.1258  10
   5   1  13 335.500 89.9249  10
  -5  -1 -13 301.553 123.801  12
   5  -1  13 302.612 73.1219  33
   5  -1  13 306.780 79.8189  32
   5   1  13 269.175 74.4364  33
   5   1  13 326.633 81.2233  32
   5   1  14 631.982 104.373  32
   5  -1  14 726.332 102.458  32
   5  -1  14 707.279 102.496  33
   5   1  14 665.585 98.3975  33
   5  -1  14 765.482 102.741  34
   5   1  14 870.462 107.491  38
   5   1  14 531.349 89.0970  34
   5  -1  14 855.324 122.379   2
   5   1  14 919.839 120.001   2
   5   1  15 2018.93 156.669  32
   5  -1  15 2141.17 156.788  32
   5  -1  15 1897.09 149.276  33
   5   1  15 2372.94 161.190  38
   5   1  15 2060.49 154.890  33
   5  -1  15 2018.45 155.332  34
   5  -1  15 2248.64 172.812   2
   5   1  15 2265.24 174.436   2
   5  -1  16 2961.88 178.215  32
   5   1  16 2679.36 180.345  32
   5  -1  16 3025.65 181.842  33
   5   1  16 3000.05 184.400  38
   5  -1  16 2866.55 181.410  34
   5  -1  16 2930.40 197.372   2
   5   1  16 3035.93 199.854   2
   5  -1  17 319.626 85.9141  32
   5   1  17 266.396 84.8870  32
   5  -1  17 247.454 78.9883  38
   5   1  17 154.293 76.6338  38
   5  -1  17 241.429 88.2227   2
   5   1  17 120.075 89.9626   2
   5   1  18 352.492 84.6448  32
   5  -1  18 247.397 75.9518  32
   5   1  18 191.073 92.1952  39
   5  -1  18 384.783 80.7593  38
   5   1  18 493.710 86.4155  38
   5   1  18 501.861 94.1501   2
   5  -1  18 446.675 88.9447   2
   5  -1  19-42.3503 57.2055  32
   5   1  19-5.02887 59.8835  32
   5   1  19 50.5807 71.4809  39
   5   1  19 68.8008 55.1244  38
   5  -1  19 68.3382 54.3175  38
   5  -1  19-45.2089 61.8609   2
   5   1  19 11.6373 60.9830   2
   5   1  20 332.317 64.7459  32
   5   1  20 568.485 70.7310   2
   5  -1  20 570.990 71.5365   2
   5   1  20 375.657 63.7592  38
   5  -1  20 493.151 63.0921  38
   5  -1  20 647.498 81.8952  39
   5   1  20 365.005 71.9587  39
  -5   3  21 47.4037 53.3849  31
   5  -3 -21 57.5730 45.9937  18
  -5  -3  21-32.7266 45.3870  38
  -5  -3  20 317.879 66.6485  38
  -5   3  20 369.535 72.3753  38
  -5   3  19 139.282 73.0416  38
  -5  -3  18 98.1602 56.6849  24
  -5   3  18 100.434 83.0194  38
   5   3 -17 252.694 84.0996  19
  -5  -3  17 308.310 74.4161  24
  -5   3  17 253.959 89.6122  38
   5   3 -16 159.161 82.6696  19
  -5  -3  16 85.9654 67.1869  24
  -5   3  16 89.6948 75.1522  24
  -5   3  16 7.87775 82.5898  38
   5   3 -15 7318.24 313.887  19
  -5   3  15 6663.75 308.740  24
  -5   3  15 6851.34 307.580  38
   5   3 -14 2339.19 162.769  19
  -5   3  14 2044.79 155.484  38
  -5   3  14 1872.46 149.842  24
  -5  -3  14 2114.87 142.893  24
   5   3 -13 18544.1 590.903  19
  -5  -3  13 18253.4 790.468   5
  -5   3  13 17974.7 582.298  38
  -5   3  13 17642.2 581.730  24
  -5  -3  13 18746.7 572.894  24
  -5   3  12 55.6587 65.7327  38
   5   3 -12 26.3275 55.8561  19
  -5   3  12 138.288 57.6148  25
  -5  -3  12 38.6478 79.6501   5
  -5  -3  12 199.867 58.4953  24
  -5   3  12 76.9743 55.1879  24
  -5  -3  11 1257.08 172.881   5
  -5  -3  10 2518.71 227.587   5
  -5  -3   9 13856.2 547.670   8
   5   3  -9 13539.1 537.620   7
  -5  -3   8 36703.9 1105.97   8
   5   3  -8 35469.2 1092.86   7
  -5  -3   8 35271.0 1058.59  21
  -5  -3   7 3097.72 211.582   8
   5   3  -7 3169.60 210.485   7
   5  -3  -7 3083.94 189.050   6
  -5  -3   7 2949.54 182.836  21
  -5  -3   6 36246.9 1076.23   8
   5   3  -6 35974.8 1065.01   7
   5  -3  -6 36351.0 1036.56   6
  -5  -3   6 35119.0 1039.09  21
  -5  -3   5 23647.6 746.309   8
   5   3  -5 23623.8 736.254   7
   5  -3  -5 24116.8 713.853   6
  -5  -3   5 22590.6 719.422  21
  -5  -3   4 19134.6 639.477   8
   5  -3  -4 20125.6 617.576  16
   5   3  -4 20494.0 640.090   7
  -5  -3   4 20872.7 639.227  21
   5   3  -3 42724.7 1211.78   7
   5  -3  -3 43710.8 1197.26  16
  -5  -3   3 43317.7 1221.74   8
  -5  -3   3 43413.4 1227.87  15
  -5  -3   3 44199.3 1223.31  21
   5   3  -3 44191.4 1201.83  42
   5   3  -2 3169.86 170.089   7
  -5  -3   2 3828.10 186.467   8
  -5  -3   2 3586.31 193.839  15
  -5  -3   2 3456.09 185.151  21
   5   3  -2 3670.10 180.492  42
   5   3  -1 12124.3 401.264  42
   5   3  -1 11682.8 386.310   7
  -5  -3   1 10772.2 385.178   8
  -5  -3   1 11898.5 423.742  15
  -5  -3   1 11928.0 407.302  16
   5   3   0 7458.11 289.718  42
   5   3   0 6951.17 260.239   7
   5  -3   0 7579.13 290.581   5
  -5  -3   0 7332.13 267.651   8
  -5  -3   0 7102.62 290.719  16
  -5  -3   0 7056.81 303.996  15
   5  -3   1 2830.04 160.797   5
  -5  -3  -1 2713.81 169.297  16
  -5   3  -1 2757.01 142.397  13
   5   3   2 8292.72 332.442  42
   5  -3   2 7877.23 322.842   5
  -5   3  -2 8227.71 344.309  11
  -5  -3  -2 8231.03 333.763  16
  -5   3  -2 8581.82 303.943  14
  -5   3  -2 8412.81 310.819  13
   5  -3   3 2003.42 145.133   5
  -5   3  -3 1981.16 157.211  11
   5  -3   3 2004.54 134.381   8
  -5   3  -3 2061.27 135.887  14
  -5   3  -3 2089.20 143.486  13
   5  -3   4 8480.57 348.494   5
  -5   3  -4 8299.29 366.900  11
  -5   3  -4 9169.59 349.471   7
   5  -3   4 8221.46 321.741   8
  -5   3  -4 7615.39 332.776  13
  -5   3  -4 7416.62 323.724  14
   5  -3   5 13465.2 503.925   5
  -5   3  -5 14222.8 537.700  11
  -5   3  -5 13591.5 501.446  14
  -5   3  -5 14001.8 516.195  13
   5  -3   6 6376.05 311.593   5
  -5   3  -6 6421.86 338.440  11
  -5   3  -6 5941.40 309.925  14
  -5   3  -6 6117.55 324.354  13
   5  -3   7 6703.12 340.167   5
  -5   3  -7 7088.45 368.288  11
  -5   3  -7 6596.77 353.876  13
  -5   3  -7 6498.93 343.731  14
   5  -3   8 965.418 130.840   5
  -5   3  -8 1117.90 160.314  11
  -5   3  -8 984.144 151.788  13
  -5   3  -8 1022.74 155.070  14
   5  -3   9 17080.2 659.465   5
  -5   3  -9 16594.4 687.616  14
  -5   3 -10 4952.16 351.943  14
  -5  -3 -10 5021.35 315.144  12
   5  -3  11 22.8456 53.5617  33
   5   3  11 30.2985 67.9887  32
   5  -3  11 101.895 55.2424  36
   5  -3  11 155.511 58.8860  34
   5  -3  11 11.2618 58.2252  23
  -5  -3 -11 51.1529 86.8943  12
   5  -3  12 3113.88 172.203  32
   5   3  12 2792.61 175.566  32
   5  -3  12 3096.05 171.574  36
   5  -3  12 2827.50 165.344  34
   5  -3  12 2949.07 168.201  33
   5   3  12 2895.64 170.055  38
   5  -3  12 2940.02 169.624  23
  -5  -3 -12 3109.28 275.894  12
   5  -3  13 6.56346 70.3878  23
   5  -3  13 91.2712 62.0224  34
   5   3  13 118.932 92.0982  39
   5   3  13 158.905 76.6174  38
   5  -3  13 165.706 66.6213  33
   5   3  13 200.105 80.8429  32
   5  -3  13 92.8378 75.3123  32
   5   3  14 16.4584 100.043  39
   5   3  14 108.009 76.8304  38
   5  -3  14 58.5375 63.7489  34
   5  -3  14 13.6645 71.9350  32
   5   3  14-14.8955 84.5328  32
   5  -3  14 6.87334 69.0312  33
   5  -3  15 2582.01 164.837  33
   5  -3  15 2282.64 161.508  34
   5   3  15 2407.33 163.759  38
   5   3  15 2173.89 180.655  39
   5  -3  15 2552.90 160.905  32
   5   3  15 2178.25 167.383  32
   5  -3  16 118.707 71.0637  33
   5   3  16 87.0302 86.7357  32
   5   3  16 157.606 101.518  39
   5  -3  16 141.370 69.2956  34
   5   3  16 195.513 75.2325  38
   5   3  16 145.238 80.9152   2
   5   3  17 2289.05 158.475  32
   5   3  17 2155.91 150.406  38
   5   3  17 2267.88 165.868  39
   5  -3  17 2152.86 142.244  33
   5   3  17 2065.71 151.785   2
   5  -3  17 2091.85 150.145   3
   5   3  18 155.862 76.0282  32
   5   3  18 215.251 77.2755  31
   5   3  18 189.166 81.7265  39
   5   3  18 169.560 66.8945  38
   5  -3  18 252.216 72.1735   3
   5   3  19-13.9323 56.6584  32
   5   3  19-43.2262 67.3724  39
   5  -3  19 123.265 50.9813  38
   5  -3  19 70.9591 48.6819   3
   5   3  20 106.891 48.4392  32
   5  -3  20 94.7811 40.7418   3
   5  -3  20 125.936 44.3623  38
   5   3  20 84.9934 50.3544  39
  -5  -5  20 92.2825 47.4649  38
  -5   5  20 50.7227 53.9441  31
   5  -5 -20 29.9510 44.4469  18
   5   5 -20 11.9357 44.2846  19
  -5   5  19 268.277 76.2688  31
   5   5 -19 170.976 62.2432  19
   5  -5 -19 196.634 65.6677  18
  -5   5  18 22.1157 73.6887  31
   5   5 -18 117.138 65.0553  19
  -5   5  17 33.4755 90.4602  31
   5   5 -17 37.1508 69.6540  19
  -5  -5  17 18.2713 50.9238  24
   5   5 -16 1754.71 150.460  19
  -5  -5  16 1790.65 131.526  24
  -5   5  15 273.932 94.2641  38
   5   5 -15 216.933 92.0960  19
  -5   5  15 287.385 102.137  32
   5   5 -15 458.381 87.8164  27
  -5  -5  15 407.889 80.2422  24
  -5   5  14 4320.88 237.256  38
   5   5 -14 4250.72 240.022  19
  -5   5  14 4289.17 237.649  32
   5   5 -14 4660.93 233.252  27
  -5  -5  14 4623.60 221.652  24
  -5   5  13 7399.79 324.588  38
   5   5 -13 8228.39 326.941  17
   5   5 -13 7658.11 331.290  19
  -5   5  13 7796.57 332.821  32
   5   5 -13 7623.13 321.642  27
  -5  -5  13 8590.74 316.683  24
  -5  -5  12 3536.41 323.107   5
  -5  -5  12 3774.91 188.671  24
  -5   5  12 3266.32 198.231  38
   5   5 -12 3681.67 207.537  19
   5   5 -12 3838.93 201.029  17
  -5   5  12 3605.80 206.611  32
   5   5 -12 3687.07 200.556  27
  -5   5  12 4211.46 212.525   9
   5   5 -11-18.7881 70.2526   7
  -5  -5  11 105.363 86.8252   5
  -5  -5  11 94.0181 51.5318  24
  -5   5  11-6.85602 70.2071  38
   5   5 -11 33.3864 54.6223  17
   5   5 -11-28.5240 59.6244  19
  -5   5  11 6.82869 77.5071  32
   5   5 -11 33.2395 59.7932  27
  -5   5  11 56.1763 51.5702   9
  -5  -5  10 449.318 67.8880  24
  -5   5  10 462.133 82.4297  38
  -5   5  10 317.830 77.4750  32
  -5  -5  10 443.324 109.744   8
  -5   5  10 417.781 74.8375   9
   5   5 -10 440.086 117.161   7
  -5  -5  10 386.766 111.511   5
   5   5 -10 380.927 80.5376  19
   5   5 -10 530.190 78.3161  17
   5   5  -9 44606.1 1423.40   7
  -5  -5   9 44248.8 1436.93   5
  -5   5   9 46050.0 1239.38   9
  -5  -5   9 43129.5 1414.76   8
   5   5  -8 259.941 96.8971   7
  -5  -5   8 445.249 109.169   5
  -5  -5   8 203.704 88.8605   8
   5   5  -7 10341.4 481.810   7
  -5  -5   7 11410.8 501.410   5
  -5  -5   7 11400.5 501.869   8
   5   5  -6 20503.8 753.141   7
  -5  -5   6 21798.8 757.113   5
  -5  -5   6 21473.1 766.985   8
  -5  -5   5 26337.3 856.547  21
   5   5  -5 26657.5 879.881   7
  -5  -5   5 25533.8 862.416   5
  -5  -5   5 27281.6 892.152   8
  -5  -5   4 29077.6 914.226  21
   5   5  -4 27924.3 912.148   7
  -5  -5   4 28099.0 920.213   8
  -5  -5   3 384.515 96.6903  21
   5   5  -3 511.662 97.9786   7
  -5  -5   3 261.693 89.5728   8
  -5  -5   3 233.433 83.5367  15
  -5  -5   2 33516.5 1035.43  21
  -5  -5   2 33251.0 1042.47  15
  -5  -5   2 34376.3 1027.70   8
   5   5  -2 32947.0 1020.38   7
  -5  -5   1 39163.7 1216.21  15
  -5  -5   1 42146.6 1192.09   8
   5   5  -1 39872.5 1185.14   7
  -5  -5   0 10114.8 436.342  15
  -5  -5   0 9316.81 421.815  16
  -5  -5  -1 138073. 3641.56  16
  -5  -5  -1 135543. 3646.53  15
   5  -5   1 137750. 3610.55   5
  -5  -5  -2 2066.70 196.181  16
   5  -5   2 1999.73 175.101   5
  -5  -5  -3 121.602 93.5552  16
   5  -5   3 22.7625 80.4354   5
   5  -5   4 11419.7 466.119   8
  -5   5  -4 11362.4 492.787   7
  -5  -5  -4 11234.8 506.259  16
   5  -5   4 11248.9 480.463   5
  -5   5  -5 2793.00 223.675   7
  -5  -5  -5 2943.30 241.195  16
   5  -5   5 2514.99 192.719   8
   5  -5   5 2512.21 211.123   5
  -5  -5  -6 613.209 131.324  16
   5  -5   6 639.521 106.852   8
   5  -5   6 620.212 119.863   5
  -5  -5  -7 447.394 124.661  16
   5  -5   7 664.845 124.312   5
  -5  -5  -8 8837.94 487.426  16
   5   5   8 9109.39 316.493   1
   5  -5   8 8776.45 459.833   5
   5  -5   9 5157.21 354.738   5
   5   5   9 5882.18 233.942   1
   5   5   9 5463.63 252.713  39
   5   5   9 5424.46 245.971  44
   5   5   9 5617.39 260.290  31
   5   5   9 5044.67 232.116  32
  -5  -5  -9 5362.26 381.758  16
   5  -5   9 5193.84 225.014  23
   5   5  10 35.3605 58.0066   1
   5  -5  10-19.6732 83.4093   5
   5   5  10 58.2734 86.7416  39
   5   5  10 13.4097 78.9957  44
   5   5  10 31.9437 78.5991  31
   5   5  10 38.6208 68.6807  32
   5  -5  10 35.6644 54.7673  23
  -5  -5 -10 44.7529 92.1969  16
   5  -5  11 18813.1 589.012  23
   5   5  11 18477.4 599.293  32
   5   5  11 18951.6 628.678  31
   5   5  11 19901.0 624.748  39
   5   5  11 17094.3 586.262  38
   5   5  11 20064.3 598.021   1
  -5  -5 -11 17790.0 825.161  16
   5  -5  12 3801.11 200.527  23
   5   5  12 3733.60 221.160  39
   5   5  12 3358.90 196.940  38
   5   5  12 3772.75 228.907  31
   5   5  12 3763.10 210.180  32
   5  -5  13 1741.89 140.648  23
   5   5  13 1667.43 141.397  38
   5   5  13 1835.77 166.349  39
   5   5  13 1554.42 158.092  31
   5   5  13 2015.86 160.435  32
   5   5  14 7.27555 75.2169  38
   5   5  14 64.8971 95.2368  39
   5  -5  14 13.5000 68.8003  23
   5  -5  14 101.543 81.8742   3
   5   5  14 135.627 90.3630  32
   5   5  14 62.9493 84.3095  31
   5   5  15 1787.55 156.123  31
   5   5  15 1546.66 141.483  32
   5   5  15 1458.63 149.576  39
   5  -5  15 1786.88 142.323   3
   5   5  16 218.494 85.4104  32
   5   5  16 186.214 88.5614  31
  -5   5 -16 119.227 78.6319  19
   5   5  16 255.878 95.4049  39
   5  -5  16 297.931 77.0340   3
   5   5  17 103.478 69.4653  32
   5   5  17 86.4702 71.0195  31
  -5   5 -17 136.037 70.3701  19
   5   5  17 170.030 76.6626  39
   5  -5  17 75.8408 57.7746   3
   5   5  18 10.5867 58.1919  31
   5   5  18 70.0199 58.0811  32
  -5   5 -18-5.23206 53.0689  19
   5  -5  18 65.7692 45.0362   3
   5   5  19 22.2104 45.7556  31
  -5   5 -19 29.7942 37.4023  19
   5  -5  19-3.41450 36.9076   3
   5  -5  19-2.93410 37.6628  38
   5   7 -19 140.679 57.8846  19
   5   7 -18 27.5011 51.6515  19
  -5   7  18 148.237 62.2907  31
   5   7 -17 34.9296 51.7140  29
  -5   7  17 12.4974 64.8980  31
   5   7 -17-5.66436 54.2990  19
   5   7 -17 108.285 54.0495  27
  -5   7  16-7.35370 77.4206  31
   5   7 -16-7.04222 68.9501  29
   5   7 -16 18.4677 56.7144  27
   5   7 -16 39.4657 62.7019  19
   5   7 -15 907.377 119.123  29
  -5   7  15 1115.41 131.887  31
  -5  -7  15 1097.97 100.517  24
   5   7 -15 929.920 108.304  27
   5   7 -15 1116.50 110.213  17
   5   7 -15 1091.94 113.546  19
   5   7 -14 548.950 94.5210  19
  -5  -7  14 359.081 75.9379  24
   5   7 -14 516.127 108.939  29
  -5   7  14 333.076 107.380  31
   5   7 -14 478.441 91.1205  27
   5   7 -14 275.265 77.9012  17
   5   7 -13 769.160 111.157  19
  -5  -7  13 768.586 95.0004  24
   5   7 -13 624.175 126.541  29
   5   7 -13 908.493 111.918  27
   5   7 -13 725.610 104.598  17
  -5   7  13 798.351 114.929   9
   5   7 -12 3774.90 214.149  19
   5   7 -12 3939.15 216.074  17
   5   7 -12 3985.86 218.839  20
  -5  -7  12 3825.82 196.783  24
   5   7 -12 4347.89 244.491  29
   5   7 -12 3925.56 215.056  27
  -5   7  12 3849.57 229.535   9
   5   7 -11 39.2668 65.1945  17
  -5  -7  11 26.5361 61.4841  24
   5   7 -11 72.0364 72.4335  20
   5   7 -11-74.3826 94.2992  29
   5   7 -11 76.8606 73.6748  27
   5   7 -11 60.9182 78.2724  28
  -5   7  11 66.1974 73.4997   9
   5   7 -10 1926.13 231.808   7
   5   7 -10 1603.37 139.696  17
  -5  -7  10 2211.02 142.145  24
   5   7 -10 1991.80 151.217  20
   5   7 -10 1934.90 165.258  29
   5   7 -10 2128.95 167.094  28
   5   7 -10 1905.91 144.775  27
  -5   7  10 1971.85 152.007   9
   5   7  -9 619.628 144.181   7
   5   7  -9 807.215 99.2257  17
   5   7  -9 646.261 95.6032  20
  -5  -7   9 663.925 85.6775  24
   5   7  -9 508.387 103.479  29
   5   7  -9 585.295 104.784  28
  -5  -7   9 550.507 141.320   8
  -5   7   9 892.815 107.093   9
   5   7  -8 5778.71 390.644   7
   5   7  -8 5945.16 265.536  17
   5   7  -8 6205.61 274.919  20
   5   7  -8 5772.07 282.065  29
   5   7  -8 6251.69 285.133  28
  -5  -7   8 6038.08 253.564  24
  -5  -7   8 6638.11 410.411   8
  -5   7   8 6200.93 271.372   9
   5   7  -7 1458.65 194.232   7
   5   7  -7 1766.70 127.218  17
   5   7  -7 1705.77 131.346  20
   5   7  -7 1829.44 145.883  29
   5   7  -7 1726.20 143.786  28
  -5   7   7 1728.68 131.953   9
  -5  -7   7 1845.94 210.246   8
   5   7  -6 1587.64 193.800   7
   5   7  -6 1626.90 120.110  17
   5   7  -6 1663.17 134.858  29
   5   7  -6 1232.18 125.757  28
  -5   7   6 1540.90 123.204  26
  -5   7   6 1617.38 125.792   9
  -5  -7   6 1698.28 196.718   8
   5   7  -6 1588.09 121.196  20
  -5  -7   5 262.670 94.6413   8
  -5   7   5 452.922 75.4308   9
   5   7  -5 280.329 99.4281   7
  -5  -7   4 762.546 132.199   8
  -5   7   4 958.424 97.8849   9
   5   7  -4 797.581 138.604   7
  -5  -7   3 5021.05 313.491   8
   5   7  -3 4005.36 287.424   7
  -5  -7   2 838.758 127.939   8
   5   7  -2 685.815 120.547   7
  -5  -7  -1 14122.1 608.009  15
  -5   7  -2 7313.70 423.804   7
  -5  -7  -2 7365.50 417.122  15
  -5  -7  -3 4003.60 304.374  15
  -5   7  -3 4011.61 309.154   7
  -5  -7  -3 4474.95 326.000  16
   5  -7   3 4428.27 298.769   5
   5  -7   4 5196.48 218.998  22
   5  -7   4 4896.78 326.299   5
  -5  -7  -4 5151.79 349.311  15
  -5   7  -4 4820.93 350.230   7
  -5  -7  -4 4418.28 341.703  16
   5  -7   5 5047.79 220.580  22
  -5   7  -5 4843.44 231.690  20
   5   7   5 4721.25 235.492  39
  -5   7  -5 5119.59 239.226  17
   5   7   5 5310.15 250.986  31
   5  -7   5 4903.70 336.238   5
  -5   7  -5 4797.11 348.626   7
  -5  -7  -5 4261.51 340.990  16
  -5   7  -6 36.6821 58.6630  20
   5   7   6 21.4538 88.1124  39
  -5   7  -6 82.1173 66.3167  17
   5   7   6 55.6220 79.0148  31
  -5   7  -6-21.3354 82.5818   7
   5   7   6 95.2135 51.5145   1
   5  -7   6 75.7188 94.5888   5
  -5  -7  -6 22.2810 111.332  16
  -5   7  -7 2278.95 164.893  20
   5   7   7 2535.85 180.115  39
  -5   7  -7 2920.48 175.839  17
   5   7   7 2832.43 187.502  31
   5   7   7 2520.00 153.913   1
   5  -7   7 3287.10 282.206   5
  -5  -7  -7 2370.64 272.193  16
  -5   7  -8 80.1563 70.8077  20
   5  -7   8 240.802 76.1302  23
   5   7   8 60.6613 89.6288  31
   5   7   8 116.310 98.0583  39
   5   7   8 109.636 63.8715   1
  -5  -7  -8 146.912 117.383  16
   5   7   9 1401.61 146.816  39
  -5   7  -9 1318.65 130.601  20
   5  -7   9 1375.82 119.626  23
   5   7   9 1337.92 119.320   1
   5   7   9 1581.96 151.551  31
   5   7  10 3094.14 203.687  39
  -5   7 -10 3422.76 200.787  20
   5  -7  10 3039.05 175.502  23
   5   7  10 2992.74 175.218   1
   5   7  10 2892.27 204.740  31
   5   7  11 106.628 100.393  39
   5  -7  11 6.67889 66.4222  23
   5   7  11 82.3165 68.2196   1
   5   7  11 204.079 108.903  31
   5   7  11 14.5969 77.1977  32
   5   7  12 2366.76 171.430  32
   5   7  12 2563.89 189.538  31
   5  -7  12 2834.11 168.939  23
   5   7  12 2905.23 196.680  39
   5   7  13 191.612 96.6410  31
   5   7  13 234.804 101.375  39
   5  -7  13 169.750 71.2364  23
   5   7  14 192.318 90.6340  31
  -5   7 -14 150.562 71.3362  19
   5   7  14 117.094 86.2844  39
   5  -7  14 34.6710 61.4410  23
   5   7  15 1404.93 131.455  31
   5  -7  15 1321.24 106.632  23
  -5   7 -15 1058.38 110.571  19
   5   7  16 571.498 90.1406  31
  -5   7 -16 386.023 73.4996  19
  -5   7 -16 399.365 78.7481  28
  -5   7 -17 87.7284 49.6054  19
   5   7  17 22.7196 56.1774  31
  -5   7 -17 29.0098 49.9915  29
   5   9 -17 6.01659 32.9344  29
   5   9 -17-38.2486 31.8419  27
   5   9 -16 344.365 61.3838  29
   5   9 -16 237.978 52.0749  27
   5   9 -15 627.276 81.6162  29
   5   9 -15 454.720 68.7779  27
   5   9 -15 465.278 65.7528  17
   5   9 -14 1794.15 136.527  29
   5   9 -14 1475.02 115.416  20
   5   9 -14 1652.18 120.955  27
   5   9 -14 1655.19 120.572  17
   5   9 -13 629.744 85.3310  20
  -5  -9  13 449.390 67.0173  24
   5   9 -13 543.878 92.3539  29
   5   9 -13 388.445 80.7365  27
   5   9 -13 641.968 92.7592  28
   5   9 -13 572.612 82.8537  17
   5   9 -12 1443.61 124.678  17
  -5  -9  12 1261.30 103.360  24
   5   9 -12 1319.93 127.502  20
   5   9 -12 1318.15 132.476  29
   5   9 -12 1483.34 134.896  28
   5   9 -12 1298.43 118.151  27
  -5   9  12 1050.84 117.378   9
   5   9 -11-14.9331 54.8285  17
   5   9 -11 7.74180 66.5497  20
  -5  -9  11-42.5892 51.2295  24
   5   9 -11-68.2483 84.3921  29
   5   9 -11 66.2120 79.3282  28
   5   9 -11 56.6746 66.0308  27
  -5   9  11-7.83905 65.5391   9
   5   9 -10 1505.30 132.223  17
   5   9 -10 1770.08 150.296  20
  -5  -9  10 1650.82 124.956  24
   5   9 -10 1687.11 154.151  29
   5   9 -10 1757.31 137.460  27
   5   9 -10 1817.45 158.971  28
  -5   9  10 1583.66 139.630   9
   5   9  -9 1969.59 152.126  17
   5   9  -9 2072.01 157.233  20
  -5  -9   9 2068.48 140.258  24
   5   9  -9 2231.43 172.245  29
   5   9  -9 2016.32 146.953  27
   5   9  -9 1722.98 155.760  28
  -5   9   9 1804.09 149.344   9
   5   9  -8 1502.70 136.654  17
   5   9  -8 1794.70 146.013  20
  -5  -9   8 1631.49 130.343  24
   5   9  -8 1967.94 161.478  29
   5   9  -8 1757.30 158.504  28
  -5   9   8 1688.39 144.635   9
   5   9  -7 413.897 82.0664  17
   5   9  -7 458.106 89.3926  20
   5   9  -7 475.659 103.164  29
   5   9  -7 475.675 108.261  28
  -5   9   7 307.744 82.0822   9
   5   9  -6 2003.75 148.452  17
   5   9  -6 2020.93 153.307  20
   5   9  -6 2338.39 169.690  29
   5   9  -6 2104.68 168.741  28
  -5   9   6 1879.65 150.924  26
  -5   9   6 2246.67 161.567   9
   5   9  -5 2151.51 152.240  17
  -5   9   5 1914.72 156.222  26
   5   9  -5 2305.39 174.746  28
  -5   9   5 2253.83 162.256   9
   5   9  -5 2380.01 162.059  20
  -5   9   4 92.6187 66.8385  26
   5   9  -4 52.4639 77.2175  28
   5   9  -4 168.465 71.7524  26
  -5   9   4 122.474 70.7123   9
   5   9  -3 545.689 100.657  28
   5   9  -3 468.995 87.7198  26
  -5   9   3 518.791 92.6077  26
  -5   9   3 693.697 97.7955   9
  -5   9   2 206.172 110.049   7
   5  -9  -2 218.138 70.8752  22
  -5   9   2 381.473 82.3909  26
   5   9  -2 284.482 77.8562  26
   5   9  -2 398.169 88.8332  28
  -5   9   2 366.893 84.6215   9
  -5   9   1 1789.23 229.385   7
  -5   9   1 1953.98 149.536  17
   5  -9  -1 2144.46 141.842  22
   5   9  -1 1998.91 156.417  28
  -5   9   1 1755.73 147.985  26
   5   9  -1 2218.07 158.696  26
  -5   9   1 2084.36 157.982   9
  -5   9   0 236.351 111.192   7
  -5   9   0 399.845 84.7349  17
   5  -9   0 386.632 73.2946  22
   5   9   0 400.333 83.4091  26
  -5   9   0 378.931 81.9290  26
  -5   9   0 461.580 88.4626   9
  -5   9  -1 3750.59 208.690  17
   5  -9   1 3532.59 187.049  22
  -5  -9  -1 3192.04 296.993  21
   5   9   1 3732.48 206.441  26
  -5   9  -1 3316.45 198.026  26
  -5   9  -1 3358.53 317.886   7
  -5   9  -1 3203.61 197.079   9
  -5   9  -2 3064.55 191.771  17
   5  -9   2 3026.70 169.807  22
  -5  -9  -2 2484.08 267.223  21
   5   9   2 3207.22 193.533  26
  -5   9  -2 2541.94 277.995   7
  -5   9  -2 2830.25 185.902   9
   5  -9   3 160.223 62.0274  22
  -5   9  -3 225.299 76.9833  20
   5   9   3 209.914 77.5129  26
  -5   9  -3 123.043 110.065   7
  -5   9  -3 166.679 76.9099  17
   5  -9   4 6012.22 256.598  22
  -5   9  -4 5479.83 265.399  20
  -5   9  -4 5930.67 281.728  17
  -5   9  -5 671.967 106.044  20
   5   9   5 653.559 97.3117   1
  -5   9  -5 588.981 101.799  17
  -5   9  -6 10365.3 392.877  20
  -5   9  -6 9235.67 395.204  28
   5   9   6 9439.94 364.317   1
  -5   9  -6 10346.6 395.347  17
  -5   9  -7 179.386 79.2141  20
  -5   9  -7 46.1444 88.0234  28
  -5   9  -7 178.025 80.4189  17
   5   9   7 76.5876 66.4351   1
  -5   9  -8 7068.57 311.263  17
  -5   9  -8 6852.29 312.288  20
   5  -9   8 7210.04 286.870  23
   5   9   8 6843.55 289.733   1
  -5   9  -9-24.7788 70.5198  20
   5  -9   9 31.1144 61.8729  23
   5   9   9-38.6961 103.758  39
   5   9   9-18.0009 90.3884  31
   5   9   9 80.1190 72.4746   1
  -5   9  -9 18.1154 81.9621  28
  -5   9  -9 15.9801 72.7408  17
  -5   9 -10 52.4555 61.3428  17
  -5   9 -10 7.85429 67.5609  20
   5  -9  10 155.277 69.1268  23
  -5   9 -10 226.119 93.2287  28
   5   9  10 127.560 64.4151   1
   5   9  10 94.8430 92.4274  31
   5  -9  11 296.419 72.1158  23
  -5   9 -11 246.447 79.6411  20
  -5   9 -11 235.740 88.8772  28
   5   9  11 202.399 67.6491   1
   5   9  11 387.026 101.189  31
  -5   9 -11 370.681 90.0250  29
  -5   9 -12 1041.88 119.759  29
   5  -9  12 1427.80 107.815  23
  -5   9 -12 1252.09 112.435  20
  -5   9 -12 1197.95 128.805  28
  -5   9 -13 1239.12 113.386  29
   5  -9  13 1129.92 91.5507  23
  -5   9 -13 1027.84 110.041  28
  -5   9 -13 1159.78 102.529  27
  -5   9 -14 154.748 58.8602  29
   5  -9  14 130.966 49.0157  23
  -5   9 -14 89.3801 60.4493  28
  -5   9 -14 142.561 51.2752  27
  -5   9 -15 745.034 67.3133  27
  -5   9 -15 676.183 73.0815  28
  -5   9 -15 729.986 75.1304  29
   5  11 -13 988.979 74.5793  29
   5  11 -13 1024.17 74.1321  17
   5  11 -13 921.509 66.7077  27
   5  11 -13 973.927 73.5613  28
   5  11 -13 1007.32 73.0523  20
   5 -11 -13 759.790 63.4202  22
   5  11 -12 211.652 51.6339  20
   5 -11 -12 198.431 43.0185  22
   5  11 -12 178.414 51.4415  28
   5  11 -12 174.306 46.3787  17
   5  11 -12 89.6524 48.4505  29
  -5 -11  11 3.64159 33.1529  24
   5  11 -11 14.8387 44.2086  20
   5  11 -11-5.19394 52.4185  28
   5  11 -11 4.71062 43.6532  17
   5  11 -11 14.8847 49.8272  29
   5  11 -10 836.372 88.4647  20
   5  11 -10 923.973 96.6697  28
   5  11 -10 667.696 80.6978  17
  -5  11  10 738.608 84.6617   9
   5  11 -10 670.042 83.6400  29
   5  11  -9 534.166 79.1897  20
  -5 -11   9 618.731 71.1105  24
   5  11  -9 461.225 79.7131  29
   5  11  -9 549.931 88.6554  28
   5  11  -9 472.237 69.3600  17
  -5  11   9 400.757 72.0652   9
   5  11  -8 595.563 84.2473  20
   5 -11  -8 476.274 75.8462  22
  -5 -11   8 608.769 73.2956  24
   5  11  -8 478.363 88.4453  28
  -5  11   8 505.019 81.3052   9
   5  11  -8 426.608 75.1183  17
   5  11  -7 235.089 68.4346  20
   5 -11  -7 271.790 68.8533  22
  -5 -11   7 353.643 65.8842  24
  -5  11   7 188.006 65.5926  26
   5  11  -7 295.339 83.3984  28
  -5  11   7 349.609 74.1846   9
   5  11  -7 173.938 62.7197  17
   5 -11  -6 3522.06 183.681  22
  -5  11   6 3337.42 186.791   9
  -5  11   6 2887.33 184.795  26
  -5 -11   6 3590.10 179.359  24
   5  11  -6 3516.16 202.223  28
   5 -11  -5 5333.54 237.763  22
  -5  11   5 5016.98 241.496   9
   5  11  -5 5346.88 254.754  28
  -5  11   5 5069.13 251.953  26
   5 -11  -4 142.568 63.4856  22
  -5  11   4 58.4030 60.6365   9
   5  11  -4 108.878 75.3773  28
  -5  11   4 56.4385 59.7903  26
   5 -11  -3 834.008 98.2932  22
  -5  11   3 916.136 104.738   9
  -5  11   3 942.660 113.654  26
   5  11  -3 955.108 111.677  28
   5 -11  -2 3261.78 178.750  22
  -5  11   2 3021.95 184.890   9
  -5  11   2 3344.54 198.420  26
   5 -11  -1 174.930 63.0637  22
  -5  11   1 335.845 82.8920  26
  -5  11   1 268.741 71.4198   9
   5  11   0 517.808 85.6578  35
   5 -11   0 443.517 75.3136  22
  -5  11   0 347.800 79.2555  17
  -5  11   0 379.056 89.9522  26
   5  11   0 442.635 90.2975  26
  -5  11   0 335.620 78.4656   9
  -5  11  -1 1403.36 125.361  17
   5 -11   1 1545.17 119.251  22
   5  11   1 1298.78 127.623  26
  -5  11  -1 1507.98 131.753  26
   5  11   1 1281.19 125.973  35
   5  11   2 47.6590 64.4908  26
   5 -11   2 25.0713 56.3774  22
  -5  11  -2 45.3759 68.4396  17
  -5  11  -3 172.954 70.2403  17
   5  11   3 199.226 70.3289  26
   5  11   4 711.951 89.3327   1
  -5  11  -4 703.753 95.5535  17
  -5  11  -5 2588.05 163.476  17
  -5  11  -5 2317.21 153.182  20
   5  11   5 1993.09 148.814  35
   5  11   5 2180.99 143.677   1
  -5  11  -6 1265.55 116.092  17
   5 -11   6 1273.92 104.653  23
  -5  11  -6 1188.34 112.898  20
   5  11   6 872.832 104.927  35
   5  11   6 1053.88 102.198   1
  -5  11  -7 1029.61 105.496  17
   5 -11   7 1157.71 97.2493  23
  -5  11  -7 1218.70 111.371  20
   5  11   7 1225.51 100.743   1
   5  11   7 1006.63 105.882  35
   5  11   8 37.9657 53.9522  35
  -5  11  -8-6.00307 54.6770  17
   5 -11   8 127.279 56.7593  23
  -5  11  -8 134.727 55.1016  20
  -5  11  -8 6.30319 68.1510  28
   5  11   8 105.064 52.9358   1
  -5  11  -9-37.4696 48.1407  17
   5 -11   9-24.6665 51.3105  23
  -5  11  -9 16.7488 52.3351  20
  -5  11  -9 5.77794 55.0785  28
   5  11   9 13.5747 48.6999   1
  -5  11 -10 1203.71 91.0427  27
   5 -11  10 1378.04 86.3852  23
  -5  11 -10 1252.58 96.4671  20
  -5  11 -10 1030.64 85.2690  17
   5 -11  11-23.9287 34.8595  23
  -5  11 -11 45.1775 37.8404  20
  -5  11 -11 25.6229 34.3159  17
  -5  11 -11 60.4898 47.1013  28
  -5  11 -11 11.4640 39.3171  27
  -5  11 -12 57.7783 40.9102  28
  -5  11 -12 45.8395 33.0485  27
   5 -11  12 57.2923 30.3129  23
  -5  11 -12 15.7682 31.6885  20
  -5  13   8 534.322 53.5910  35
   5 -13  -7 1460.25 80.1733  22
  -5 -13   7 1622.56 77.7613  24
   5  13  -7 1590.87 87.6675  28
   5 -13  -6-2.92650 30.5322  22
  -5 -13   6-18.5097 31.4877  24
  -5  13   6-10.9199 31.0782  26
   5  13  -6 3.30837 35.6071  28
   5 -13  -5 38.3143 31.1069  22
  -5 -13   5 11.8413 28.2294  24
  -5  13   5 53.9485 37.3297  26
   5 -13  -4 359.673 47.8161  22
  -5 -13   4 375.818 48.6316  24
  -5  13   4 239.126 54.3501  26
   5 -13  -3 180.416 43.5337  22
  -5 -13   3 153.125 38.2885  24
  -5  13   3 251.280 54.4163  26
   5 -13  -2-7.24646 35.8423  22
  -5  13   2 14.5334 41.0770  26
  -5  13   1 3068.23 154.625  26
   5  13   0 90.1019 44.0052   1
  -5  13   0 149.752 49.5740  26
   5  13   1 1202.31 86.3426  35
  -5  13  -1 1083.71 86.5282  26
   5  13   1 1180.22 83.5914   1
   5  13   2 67.7551 40.6795   1
   5  13   2 66.9439 47.9138  35
  -5  13  -2 103.980 40.4115  17
   5  13   3 100.057 46.0095  35
   5 -13   3 90.6740 41.7666  23
   5  13   3 50.7959 38.3127   1
  -5  13  -3 15.0992 36.9873  17
   5  13   4 61.9688 41.2410  35
   5 -13   4 58.8801 39.3562  23
   5  13   4 47.2646 36.8878   1
  -5  13  -4 86.4229 38.9536  17
   5  13   5 285.256 49.4825  35
   5 -13   5 410.027 49.1140  23
   5  13   5 259.469 43.8588   1
  -5  13  -5 359.582 50.1083  17
  -5  13  -6 2.95661 30.1336  17
   5  13   6 37.3205 34.4281  35
   5 -13   6 21.8858 27.8401  23
   6   0 -22 454.242 63.9511  30
  -6   0  22 492.850 61.6288   2
  -6   0  22 350.013 54.3156  38
  -6   0  21 5.22622 58.8561   2
  -6   0  21 31.0564 50.3565  38
  -6   0  20-17.5752 53.0118  24
  -6   0  20 37.8766 67.9416  10
  -6   0  20 78.9825 66.0993   2
  -6   0  20-39.4045 68.4330  38
  -6   0  19-20.6332 57.5018  24
  -6   0  19 51.6331 73.7083  10
  -6   0  19-7.68173 71.5986   2
  -6   0  19-19.7134 69.8018  38
  -6   0  18 599.024 108.523  10
  -6   0  18 483.409 89.1255  24
  -6   0  18 634.764 98.5056  38
  -6   0  17-193.557 86.9992  10
  -6   0  17 7.78651 61.2828  24
  -6   0  17 7.49641 78.5788  38
  -6   0  16 7859.53 338.475  10
  -6   0  16 7605.45 319.606  24
  -6   0  15 51.0362 55.9762  24
  -6   0  14 8453.72 516.217   4
  -6   0  14 8736.71 332.142  24
  -6   0  13 126.336 105.238   4
  -6   0  13 102.870 54.4865  24
  -6   0  12 26311.5 976.815   4
  -6   0  11 16.4226 88.3752   4
  -6   0  10 6685.71 363.900   4
  -6   0  10 6128.65 322.318  21
   6   0  -9 36.3835 72.1444   6
  -6   0   9-37.5616 85.7745   4
  -6   0   9-20.1708 59.6231  21
  -6   0   8 58489.4 1671.84   8
  -6   0   8 64658.4 1738.48   4
   6   0  -8 62785.2 1675.30   6
  -6   0   8 58682.3 1681.35  21
   6   0  -7-7.04303 50.7515   6
  -6   0   7-28.6411 84.2562   4
  -6   0   7 7.51146 45.6575  21
   6   0  -6 43.2174 43.6404   6
  -6   0   6 83.3958 66.6788   4
  -6   0   6 38.3016 39.3402  21
   6   0  -5 5.38884 32.7563   6
  -6   0   5 16.3709 32.2615  21
   6   0  -4 11516.6 374.311   6
  -6   0   4 11729.1 374.209  21
   6   0  -3 16.1699 31.5546   6
  -6   0   3 23.9586 31.1693  21
   6   0  -3 35.5212 60.6571  41
   6   0  -2 822957. 20341.0   6
  -6   0   2 814481. 20341.1  21
   6   0  -2 814599. 20404.3  41
   6   0  -1 34.2770 26.7885   6
  -6   0   1 17.8946 27.4887  15
  -6   0   1 41.9550 29.5047  21
   6   0  -1 71.4368 57.6812  41
   6   0  -1 20.9809 50.0067  42
   6   0   0 5141.91 167.031   6
  -6   0   0 4874.07 202.087  11
  -6   0   0 4577.97 175.201  15
  -6   0   0 5052.12 171.238  21
   6   0   0 4633.36 203.584  42
   6   0   0 4811.25 214.228  41
   6   0   1 29.8517 50.9477   4
   6   0   1 15.0771 19.4887   6
  -6   0  -1 142.358 50.0406  11
  -6   0  -1 2.45404 24.0336  21
   6   0   1 30.9267 45.4934  42
   6   0   1 22.2397 52.7108  41
   6   0   2 59111.6 1593.18  41
   6   0   2 59017.1 1587.28  42
   6   0   2 59412.2 1588.20   4
  -6   0  -2 60200.6 1541.01  12
   6   0   3 12.6780 42.4980  41
   6   0   3 47.8212 42.2431  42
   6   0   3 25.3415 48.2186   4
   6   0   3 14.4881 25.6018   5
  -6   0  -3 44.6975 29.0053  12
   6   0   4 5354.56 207.890  41
   6   0   4 5787.32 204.080  42
   6   0   4 5054.84 201.905   4
   6   0   5 16.5127 59.5007  41
   6   0   5 25.9296 67.4624   4
  -6   0  -5 49.5516 45.4914  12
   6   0   6 60131.8 1608.86  41
  -6   0  -6 57742.1 1602.30  14
  -6   0  -6 56574.8 1585.14  13
  -6   0  -6 55364.0 1554.14  12
   6   0   6 55060.9 1602.08   4
  -6   0  -7 8.71496 71.8199  12
  -6   0  -7 41.4202 81.4825  13
  -6   0  -7 66.5321 92.0480  14
   6   0   7 58.6466 99.4593   4
  -6   0  -8 6433.50 339.177  14
  -6   0  -8 5662.39 322.878  13
  -6   0  -8 6384.89 309.902  12
   6   0   8 6451.55 350.454   4
  -6   0  -9 29.4493 72.0861  14
  -6   0  -9 27.2163 78.1189  13
  -6   0  -9 11.8104 74.6441  12
   6   0   9 31.1422 86.6357   4
  -6   0 -10 5791.95 367.977  14
  -6   0 -10 5868.80 332.007  12
   6   0  10 5805.90 368.863   4
   6   0  11-5.52337 53.7964  33
   6   0  11 33.5396 63.1974  32
   6   0  11 31.4661 57.2927  40
   6   0  11-5.88863 49.2324  34
  -6   0 -11 19.2650 96.2556  14
   6   0  11-6.43176 71.8574  10
  -6   0 -11-92.9244 86.1680  12
   6   0  11-13.3421 63.9405   2
   6   0  11-19.9612 97.7187   4
   6   0  12 871.732 105.246  40
   6   0  12 1088.25 104.097  34
  -6   0 -12 844.119 174.437  14
  -6   0 -12 749.014 151.361  12
   6   0  12 930.984 113.422   2
   6   0  12 866.658 177.638   4
   6   0  12 826.285 93.1777  33
   6   0  12 864.530 101.557  32
   6   0  13 66.9869 73.0255  32
   6   0  13 6.66649 63.9013  33
   6   0  13 32.1051 78.1779   2
   6   0  13 35.4074 58.7859  34
   6   0  13 22.7355 77.2339  40
   6   0  14 303.697 86.2670  33
   6   0  14 333.559 88.1204  32
   6   0  14 313.780 91.6554   2
   6   0  14 397.014 86.0827  34
   6   0  15-79.5240 81.7328  33
   6   0  15 28.9949 76.9994  32
   6   0  15 69.1919 85.5588   2
   6   0  15 38.3170 72.6489  34
   6   0  16 652.478 102.831  32
   6   0  16 716.504 104.314  33
   6   0  16 793.207 118.626   2
   6   0  16 471.750 94.0454  34
   6   0  16 806.382 104.644  38
   6   0  17 85.9985 75.9546  32
   6   0  17 31.2742 76.1565   2
   6   0  17 6.40969 67.1835  38
   6   0  18 411.398 80.7590  32
   6   0  18 375.370 87.4844   2
   6   0  18 526.053 83.0957  38
   6   0  19 9.45727 59.2105  32
   6   0  19 27.7222 60.6961   2
   6   0  19 54.6341 73.2493  39
   6   0  20 663.082 71.9653  32
   6   0  20 871.024 78.5439   2
  -6   2  22 117.066 49.3325  31
   6  -2 -21 183.987 60.8655  30
   6   2 -21 231.055 60.3236  30
   6  -2 -21 145.995 52.8951  18
  -6   2  21 164.462 56.1668  38
  -6  -2  21 276.998 58.1095  38
  -6  -2  21 286.621 60.0168   2
  -6   2  21 268.042 60.4562   2
  -6  -2  20 464.888 76.3525  38
  -6   2  20 426.860 78.0514  38
  -6  -2  20 297.701 70.4784  10
  -6   2  20 423.792 76.6122  10
  -6  -2  20 386.261 79.7093   2
  -6   2  20 373.957 77.4748   2
  -6  -2  20 243.840 62.8736  24
  -6  -2  19 753.119 95.5534  38
  -6   2  19 598.449 95.4264  38
  -6  -2  19 639.768 94.9091  10
  -6   2  19 679.413 99.8799  10
  -6   2  19 525.469 96.1031   2
  -6  -2  19 509.404 94.3002   2
  -6  -2  19 614.994 86.1286  24
  -6   2  18 333.009 88.1178  10
  -6  -2  18 154.912 81.3262  10
  -6   2  18 253.523 84.9521  38
  -6  -2  18 247.676 71.6899  24
  -6   2  18 282.710 78.1153  24
  -6  -2  17 148.146 77.9552  10
  -6   2  17 81.7764 80.1053  10
  -6   2  17 68.6793 81.4566  38
  -6  -2  17 118.336 63.6257  24
  -6   2  17 80.5213 70.1907  24
  -6  -2  16 1278.85 133.973  10
  -6   2  16 1068.83 128.488  10
  -6   2  16 1397.79 131.458  24
  -6  -2  16 1288.38 124.468  24
  -6   2  16 1303.35 131.311  38
  -6   2  15 2265.68 164.617  24
  -6  -2  15 2347.48 154.339  24
  -6   2  15 2628.33 170.948  38
  -6   2  14 7704.90 319.717  24
  -6  -2  14 8264.13 316.385  24
  -6   2  14 8078.63 320.863  38
  -6   2  14 8584.90 513.454   4
  -6  -2  14 7888.44 485.475   4
  -6  -2  14 7487.17 473.805   5
   6   2 -13 457.228 77.4003  19
  -6   2  13 450.235 77.9030  24
  -6  -2  13 511.491 73.0057  24
  -6   2  13 572.976 153.438   4
  -6  -2  13 731.928 153.905   4
  -6  -2  13 439.326 125.255   5
  -6   2  13 590.562 88.3724  38
  -6   2  12 7352.79 433.074   4
  -6  -2  12 7589.85 431.423   4
  -6   2  11 3011.74 253.857   4
  -6  -2  11 2951.69 249.495   4
  -6   2  10 2275.01 211.745   4
  -6  -2  10 2069.63 204.649   4
  -6  -2   9 1356.61 144.740   8
  -6   2   9 1510.24 167.091   4
  -6  -2   9 1302.14 156.848   4
  -6  -2   9 1229.40 134.078  21
  -6  -2   8 9267.62 394.511   8
  -6   2   8 8735.60 401.606   4
  -6  -2   8 9128.96 400.418   4
   6  -2  -8 9864.64 375.110   6
  -6  -2   8 8731.02 369.633  21
  -6  -2   7 26819.8 848.203   8
  -6   2   7 26522.3 854.588   4
  -6  -2   7 27225.6 854.504   4
   6   2  -7 27420.1 843.476   7
   6  -2  -7 28679.9 829.088   6
  -6  -2   7 26422.4 824.810  21
  -6  -2   6 69440.2 1871.17   8
  -6   2   6 67882.4 1867.41   4
  -6  -2   6 69065.8 1865.37   4
   6  -2  -6 67077.3 1836.89   6
   6   2  -6 68288.4 1856.69   7
  -6  -2   6 69536.7 1846.50  21
  -6  -2   5 20339.0 633.570   8
   6   2  -5 20061.5 623.202   7
   6  -2  -5 19373.3 604.771   6
  -6  -2   5 19358.4 615.837  21
  -6  -2   4 12965.5 444.458   8
   6  -2  -4 13036.0 424.651   6
   6   2  -4 13092.6 437.121   7
  -6  -2   4 12862.0 436.205  21
   6   2  -3 34060.9 968.905   7
  -6  -2   3 33060.5 977.764   8
  -6  -2   3 35825.2 992.512  15
  -6  -2   3 35291.7 983.231  21
   6  -2  -3 35091.7 1003.20  41
   6   2  -3 35596.9 1007.20  41
   6   2  -2 147411. 3684.62   7
  -6  -2   2 149046. 3719.81  15
  -6  -2   2 144301. 3697.69   8
  -6  -2   2 142914. 3706.07  21
   6  -2  -2 144311. 3716.24  41
   6   2  -2 141210. 3715.57  42
   6   2  -2 142753. 3716.59  41
   6   2  -1 2465.67 120.434   7
  -6  -2   1 2629.67 132.581  16
  -6  -2   1 2666.28 153.313  15
  -6  -2   1 2449.09 128.623   8
  -6  -2   1 2399.52 139.089  21
   6  -2  -1 2327.53 140.825  41
   6   2  -1 2865.62 157.087  42
   6   2  -1 2206.41 137.893  41
   6   2   0 2992.59 164.248  42
   6  -2   0 2901.96 153.002  41
   6   2   0 2549.78 144.274  41
   6   2   0 2874.81 124.821   7
  -6  -2   0 2785.67 143.596  16
  -6  -2   0 3070.46 136.351   8
  -6  -2   0 3043.01 163.924  15
   6   2   1 23291.6 685.222  41
   6   2   1 22833.5 710.709  42
   6  -2   1 23876.8 687.949  41
   6  -2   1 23957.5 691.761   5
  -6   2  -1 23044.4 723.775  11
   6   2   2 14019.0 474.312  42
   6  -2   2 13393.5 439.157  41
   6   2   2 13662.7 441.642  41
   6  -2   2 13802.9 448.385   5
   6  -2   2 13042.8 438.488   4
   6   2   2 13349.3 442.547   4
  -6   2  -2 13531.8 478.076  11
   6   2   3 12236.4 423.042  41
   6   2   3 13088.0 458.057  42
   6  -2   3 12222.3 420.920  41
   6  -2   3 11600.9 418.926   5
   6  -2   3 12258.1 424.144   4
   6   2   3 12955.0 431.063   4
  -6   2  -3 12651.7 462.308  11
  -6   2  -3 12729.3 433.115  13
   6   2   4 13660.6 461.837  41
   6  -2   4 13471.8 458.997  41
   6  -2   4 12759.5 453.245   5
   6  -2   4 13056.3 458.985   4
   6   2   4 12816.2 459.686   4
  -6   2  -4 12900.1 491.292  11
  -6   2  -4 13196.9 466.454  13
   6   2   5 1340.75 134.267  41
   6  -2   5 1729.41 140.811  41
   6  -2   5 1387.85 140.740   4
   6  -2   5 1320.50 128.271   5
   6   2   5 1590.35 147.761   4
  -6   2  -5 1396.43 155.782  11
  -6   2  -5 1518.71 149.672  13
  -6   2  -5 1593.00 147.893  14
   6  -2   6 629.053 115.496   4
   6   2   6 684.551 120.767   4
   6  -2   6 705.717 107.412   5
  -6   2  -6 813.122 128.233  14
  -6   2  -6 796.242 141.645  11
  -6   2  -6 602.200 115.006  13
   6  -2   7 7723.43 348.398   5
   6   2   7 7909.75 378.379   4
   6  -2   7 7233.83 362.092   4
  -6   2  -7 6698.56 376.064  11
  -6   2  -7 8077.25 384.186  14
  -6   2  -7 7858.32 384.354  13
   6  -2   8 931.664 140.853   4
   6   2   8 1053.62 151.652   4
  -6   2  -8 933.616 158.312  11
  -6   2  -8 1102.59 160.242  14
  -6   2  -8 1232.47 166.041  13
  -6  -2  -8 1312.31 139.723  12
   6   2   9 15822.9 641.493   4
   6  -2   9 15354.3 625.570   4
  -6   2  -9 14983.8 645.298  11
  -6   2  -9 13997.1 617.503  14
  -6   2  -9 14017.0 621.463  13
  -6  -2  -9 15850.7 596.950  12
   6   2  10 581.966 85.4354   2
   6  -2  10 726.110 146.186   4
   6   2  10 541.571 132.012   4
  -6  -2 -10 422.705 108.851  12
  -6   2 -10 481.104 135.279  11
  -6   2 -10 522.541 135.145  14
   6  -2  11 323.392 69.6525  23
   6  -2  11 356.424 74.1182  33
   6   2  11 377.499 70.7479  33
   6   2  11 451.625 82.1318  32
   6  -2  11 399.616 75.3314  32
   6   2  11 277.962 71.9884  40
   6  -2  11 312.904 61.9814  36
   6  -2  11 346.636 74.0004  40
   6  -2  11 409.784 70.5318  34
   6  -2  11 343.443 80.3420   2
   6   2  11 345.336 83.6351   2
   6  -2  11 562.696 140.109   4
   6   2  11 405.687 121.952   4
  -6  -2 -11 410.688 117.578  12
  -6   2 -11 362.986 136.919  11
  -6   2 -11 401.550 137.164  14
   6  -2  12 348.703 75.6166  23
   6  -2  12 329.530 70.3215  36
   6  -2  12 429.432 83.1115  40
   6  -2  12 436.180 77.8954  34
   6   2  12 354.354 88.0464  40
   6  -2  12 377.330 87.9197   2
   6   2  12 290.533 88.8873   2
   6   2  12 558.934 153.448   4
   6  -2  12 448.593 133.634   4
  -6  -2 -12 582.763 132.814  12
   6   2  12 355.319 75.3076  33
   6   2  12 438.057 88.2898  32
   6  -2  12 403.802 80.5434  32
   6  -2  12 264.388 74.4840  33
   6   2  13 635.298 93.7130  33
   6   2  13 521.441 97.1090  32
   6  -2  13 668.619 94.1534  33
   6  -2  13 538.821 96.2839  32
   6  -2  13 591.751 91.2322  34
   6  -2  13 579.612 101.038  40
   6  -2  13 680.933 104.998   2
   6   2  13 472.961 98.5282   2
   6  -2  14 4679.14 234.399  32
   6   2  14 4621.37 239.199  32
   6  -2  14 4920.41 239.620  34
   6  -2  14 5177.05 240.022  33
   6  -2  14 4999.94 251.436   2
   6   2  14 4692.66 251.170   2
   6   2  15 2249.40 162.461  32
   6  -2  15 2308.67 161.620  32
   6  -2  15 2539.22 168.050  34
   6   2  15 2036.05 154.035  38
   6  -2  15 1984.99 149.889  33
   6  -2  15 2400.52 172.454   2
   6   2  15 2538.77 181.055   2
   6  -2  16 7652.80 309.015  32
   6   2  16 7752.04 319.897  32
   6  -2  16 7651.26 312.532  33
   6  -2  16 7535.20 319.226  34
   6   2  16 7392.84 309.784  38
   6   2  16 7836.98 334.842  39
   6   2  16 7980.87 334.088   2
   6  -2  16 8025.43 329.879   2
   6  -2  17 415.869 86.6471  32
   6   2  17 623.361 102.536  32
   6  -2  17 484.256 86.8083  33
   6   2  17 480.671 92.4943  38
   6   2  17 426.137 109.831  39
   6  -2  17 514.025 92.8980   3
   6  -2  17 539.894 92.1724   2
   6   2  17 487.634 98.7108   2
   6  -2  18 224.573 67.0439  32
   6   2  18 172.778 75.2245  32
   6   2  18 303.610 88.6476  39
   6  -2  18 223.277 68.8542  38
   6  -2  18 193.842 65.3141   3
   6  -2  18 137.685 70.2175   2
   6   2  18 278.135 74.1246   2
   6   2  19 363.500 72.4743  32
   6   2  19 524.728 87.2450  39
   6   2  19 435.071 72.5055   2
   6  -2  19 476.664 71.8437   2
   6  -2  19 386.241 63.1588   3
   6   2  20 63.9771 47.1071  32
   6   2  20-38.2974 43.0337   2
   6  -2  20-3.67253 51.1155  39
   6   2  20-24.9457 50.4873  39
   6  -4 -21 210.957 54.4190  18
  -6   4  21 320.471 57.8960  31
  -6  -4  20 151.994 51.1108  38
  -6   4  20 137.883 66.9226  31
   6  -4 -20 151.513 57.3091  18
  -6  -4  19 810.608 85.9826  24
   6   4 -19 912.684 97.6025  19
  -6   4  18 244.810 77.5852  38
  -6  -4  18 92.5229 57.9632  24
   6   4 -18 207.028 74.3825  19
  -6   4  17 127.458 80.4496  38
  -6  -4  17 189.324 64.2319  24
   6   4 -17 169.226 79.9870  19
  -6   4  16 1775.07 151.229  38
  -6  -4  16 1723.18 136.645  24
   6   4 -16 1465.39 144.242  19
  -6   4  15 3048.90 195.682  38
  -6  -4  15 3493.26 188.611  24
   6   4 -15 3458.98 203.471  19
  -6   4  14 4456.28 235.523  38
   6   4 -14 4954.98 248.471  19
   6   4 -14 4749.26 231.061  27
  -6   4  14 4228.00 233.565  24
  -6  -4  14 4865.57 226.669  24
  -6   4  13 3424.29 195.516  38
  -6  -4  13 3972.52 339.401   5
   6   4 -13 3699.46 204.878  19
   6   4 -13 3567.00 194.440  27
  -6   4  13 3609.07 197.890  25
  -6   4  13 3045.47 187.349  24
  -6  -4  13 3488.99 184.595  24
  -6  -4  12 610.374 76.5782  24
  -6   4  12 513.123 84.8422  24
  -6   4  12 369.151 82.4661  38
  -6  -4  12 508.330 132.716   5
   6   4 -12 482.749 86.3279  19
  -6   4  12 422.282 78.5970  25
   6   4 -12 401.572 76.6947  27
   6   4 -12 601.768 83.1627  17
  -6   4  12 455.764 78.4213   9
  -6  -4  11 1181.93 97.2378  24
  -6   4  11 892.857 94.4130  24
  -6   4  11 1074.74 104.488  38
   6   4 -11 922.385 93.2428  17
   6   4 -11 1229.05 109.344  19
  -6   4  11 1158.34 102.392  25
   6   4 -11 1048.06 98.6442  27
  -6   4  11 965.705 103.376   9
  -6  -4  11 969.067 161.802   5
  -6  -4  10 370.511 102.419   8
   6   4 -10 482.744 107.264   7
  -6  -4  10 527.037 125.865   5
  -6  -4   9 2588.39 221.495   8
  -6  -4   9 2540.44 227.684   5
   6   4  -9 2861.56 226.648   7
  -6  -4   8 1522.90 162.440   8
   6   4  -8 1680.42 171.981   7
  -6  -4   8 1819.88 182.472   5
  -6  -4   7 9529.62 437.733   8
   6   4  -7 9115.40 423.897   7
  -6  -4   7 9829.52 439.669   5
   6  -4  -7 10122.0 406.341   6
  -6  -4   7 9669.12 405.278  21
  -6  -4   6 4111.64 259.897   8
   6   4  -6 4352.71 258.224   7
   6  -4  -6 4255.13 237.763   6
  -6  -4   6 4522.79 264.035   5
  -6  -4   6 4131.98 241.712  21
  -6  -4   5 46464.1 1363.70   8
   6   4  -5 44814.1 1344.23   7
  -6  -4   5 46986.4 1344.78   5
  -6  -4   5 47354.8 1347.03  21
   6   4  -4 5823.09 290.321   7
  -6  -4   4 5915.54 282.943   5
  -6  -4   4 5920.81 297.129  21
  -6  -4   3 18061.4 621.279   8
  -6  -4   3 18359.1 631.676  15
   6   4  -3 18343.8 610.909   7
  -6  -4   3 18657.9 627.712  21
  -6  -4   2 318.463 77.7671   8
  -6  -4   2 450.312 99.9291  15
   6   4  -2 413.133 82.5904   7
  -6  -4   2 348.038 85.6234  21
   6   4  -1 56881.8 1544.56   7
  -6  -4   1 57036.0 1577.85  16
  -6  -4   1 55843.5 1599.73  15
  -6  -4   1 56208.9 1555.87   8
   6   4   0 16021.4 552.759  42
  -6  -4   0 16160.6 569.636  16
  -6  -4   0 16531.4 589.958  15
   6   4   1 16555.1 568.062  42
   6  -4   1 15639.8 561.851   5
  -6  -4  -1 17026.8 586.147  16
   6   4   2 6464.04 306.217  42
   6  -4   2 5982.46 294.234   5
  -6  -4  -2 5951.11 305.437  16
   6   4   3 58207.4 1652.38  42
  -6  -4  -3 58820.8 1665.80  16
  -6   4  -3 57648.1 1611.48  13
   6  -4   3 57595.2 1637.96   5
  -6   4  -4 27595.4 900.333  13
  -6   4  -4 29192.9 948.809  11
  -6  -4  -4 28756.9 939.617  16
  -6   4  -4 29526.6 925.484   7
   6  -4   4 29177.7 917.201   5
  -6   4  -5 702.534 124.199  13
   6  -4   5 571.845 118.584   5
  -6   4  -6 1250.28 151.197  14
  -6   4  -6 1329.34 163.888  13
   6  -4   6 1413.69 156.233   5
  -6   4  -7 5035.94 303.051  14
  -6   4  -7 4587.96 302.806  13
   6  -4   7 4530.03 290.839   5
  -6   4  -8 289.893 99.4395  14
   6  -4   8 261.385 89.8468   5
  -6   4  -9 660.109 140.637  14
   6   4   9 725.556 76.8195   1
   6  -4   9 686.381 129.683   5
   6  -4  10 59.8038 50.3705  37
   6  -4  10 110.271 48.8836  36
   6   4  10 20.7580 87.1952  39
   6  -4  10 56.4419 57.2544  33
   6   4  10 100.654 81.5845  43
   6   4  10 112.202 73.7123  44
   6   4  10 35.9269 65.5576  32
   6  -4  10-28.1588 58.2265  23
   6   4  10 26.9979 51.4865   1
   6   4  11 1942.19 157.696  39
   6  -4  11 1987.39 133.221  36
   6  -4  11 1771.50 130.711  33
   6   4  11 1827.58 142.266  44
   6   4  11 1966.35 141.292  32
   6  -4  11 1915.85 138.810  23
  -6  -4 -11 2151.02 227.968  12
   6  -4  12 510.007 90.0570  23
   6   4  12 587.270 116.923  39
   6  -4  12 606.312 86.6532  36
   6  -4  12 610.785 93.7807  32
   6  -4  12 762.223 94.4480  33
   6   4  12 442.656 98.6246  32
   6  -4  13 6466.37 282.411  23
   6   4  13 6802.52 314.002  39
   6  -4  13 6818.80 282.343  33
   6  -4  13 6551.92 281.874  32
   6   4  13 6728.41 293.468  32
   6  -4  14 239.164 81.2142  23
   6  -4  14 181.300 74.2586  33
   6  -4  14 190.022 77.4609  32
   6   4  14 149.758 88.0217  32
   6   4  14 157.324 108.299  39
   6  -4  15 77.7175 71.4891  32
   6   4  15-17.0230 80.6941  31
   6   4  15 109.481 84.1170  32
   6  -4  15 12.9537 58.9713  33
   6  -4  15 31.2333 72.3650   3
   6   4  15 32.0177 92.9404  39
   6   4  16 476.935 99.9538  32
   6  -4  16 534.672 84.6386  33
   6   4  16 682.040 108.881  31
   6   4  16 775.167 117.737  39
   6  -4  16 879.523 106.837   3
   6   4  17 183.923 80.4066  31
   6   4  17 265.717 77.9091  32
  -6   4 -17 162.002 70.5965  19
   6   4  17 193.288 84.3374  39
   6  -4  17 201.728 69.7561   3
   6   4  18-10.0371 61.2171  32
  -6   4 -18 27.4323 52.3023  19
   6  -4  18 30.9681 52.6004   3
   6   4  18 36.7169 69.9322  39
   6   4  19 76.4317 52.2436  32
   6  -4  19 46.2001 40.0102   3
   6   4  19 72.8451 56.3270  39
   6  -6 -20 15.0968 33.0536  18
   6   6 -20 15.6791 32.5671  19
  -6   6  19-14.4425 60.0880  31
   6   6 -19 45.0267 43.6269  19
   6  -6 -19 26.5279 44.1847  18
  -6   6  18 148.659 75.3188  31
   6   6 -18 11.3984 55.5340  19
   6  -6 -18 79.1283 55.6508  18
  -6   6  17 14.7100 70.1118  31
  -6  -6  17 38.2490 46.3318  24
   6   6 -17-23.6395 54.4475  27
   6  -6 -17 26.8307 63.5889  18
   6   6 -17-13.4356 63.6848  19
  -6   6  16 131.900 89.5618  31
  -6  -6  16 141.136 59.8809  24
   6   6 -16 196.304 72.9469  27
   6   6 -16 210.198 78.0472  19
   6  -6 -16 75.3130 71.8874  18
   6   6 -15 2027.24 164.352  29
  -6   6  15 2265.38 176.336  31
  -6  -6  15 2232.86 148.822  24
   6   6 -15 2178.73 156.749  27
   6   6 -15 2136.20 155.825  17
   6  -6 -15 2051.80 166.210  18
   6   6 -15 2407.61 166.020  19
   6   6 -14 643.903 109.246  19
  -6  -6  14 851.317 95.6282  24
   6   6 -14 767.606 121.887  29
   6   6 -14 544.578 99.3672  27
   6   6 -14 679.537 97.7454  17
   6   6 -13 1809.64 152.680  19
   6   6 -13 1972.41 155.809  17
  -6  -6  13 1916.94 139.041  24
   6   6 -13 1947.95 168.943  29
   6   6 -13 1985.28 150.762  27
  -6   6  13 1806.50 155.492   9
   6   6 -12 87.8344 73.1599  19
  -6  -6  12 180.339 66.7764  24
   6   6 -12 45.1865 90.7820  29
   6   6 -12 113.609 71.8308  27
   6   6 -12 22.8603 67.7120  17
  -6   6  12 32.3031 71.7574   9
   6   6 -11 1155.23 182.759   7
   6   6 -11 1109.34 120.267  19
   6   6 -11 1081.43 110.227  17
  -6  -6  11 1127.73 108.391  24
   6   6 -11 1240.61 115.611  20
   6   6 -11 1230.95 135.084  29
   6   6 -11 1120.17 115.423  27
  -6   6  11 1111.35 113.948   9
   6   6 -10 3424.44 294.252   7
  -6  -6  10 3569.29 310.625   5
   6   6 -10 3570.35 196.412  19
   6   6 -10 3371.27 189.935  17
   6   6 -10 3954.08 202.485  20
  -6  -6  10 3542.15 182.163  24
   6   6 -10 3399.99 208.262  29
   6   6 -10 3392.76 188.542  27
  -6   6  10 3805.06 200.223   9
  -6  -6  10 3135.69 283.826   8
   6   6  -9 243.651 67.0005  17
  -6  -6   9 146.095 54.4212  24
   6   6  -9 234.362 66.6435  20
   6   6  -9 248.759 85.0325  29
  -6  -6   9 214.182 95.4716   8
  -6   6   9 266.236 69.5167   9
   6   6  -9 151.681 92.9742   7
  -6  -6   9 333.170 120.844   5
   6   6  -8 10800.8 533.756   7
  -6  -6   8 11066.3 537.934   5
   6   6  -8 10996.4 386.876  17
   6   6  -8 11339.9 394.093  20
   6   6  -8 11080.1 409.283  29
  -6  -6   8 10757.9 374.054  24
  -6  -6   8 10747.3 536.297   8
  -6   6   8 11293.5 395.967   9
   6   6  -7 16010.1 689.927   7
  -6   6   7 17100.1 544.724   9
   6   6  -6 4086.20 286.691   7
  -6  -6   6 4231.87 296.618   8
   6   6  -5 7901.88 410.540   7
  -6  -6   5 8246.06 421.899   8
  -6  -6   4 7681.79 389.654  21
   6   6  -4 7507.77 389.035   7
  -6  -6   4 7644.96 393.095   8
  -6  -6   3 2513.02 207.992  21
   6   6  -3 2310.97 198.277   7
  -6  -6   3 2359.53 205.820  15
  -6  -6   3 2381.08 200.919   8
  -6  -6   2 168.459 92.1487  21
   6   6  -2 369.723 95.5475   7
  -6  -6   2 201.582 83.6871   8
  -6  -6   2 154.769 89.0870  15
  -6  -6   1 23254.9 829.739  21
  -6  -6   1 23907.4 837.231  15
  -6  -6   0 1145.28 153.490  15
  -6  -6  -1 5146.12 326.510  15
  -6  -6  -1 4937.34 314.123  16
  -6  -6  -2 13895.8 593.326  15
  -6  -6  -2 13031.4 580.513  16
   6  -6   2 13959.1 561.601   5
  -6   6  -3 12144.6 554.653   7
  -6  -6  -3 12287.4 562.990  16
   6  -6   3 13277.3 545.284   5
  -6  -6  -4 337.592 111.331  16
  -6   6  -4 378.034 104.924   7
   6  -6   4 494.594 109.491   5
  -6  -6  -5 7036.75 418.148  16
  -6   6  -5 7207.76 414.410   7
   6  -6   5 6701.58 384.449   5
  -6  -6  -6 20448.4 851.141  16
   6   6   6 21668.8 633.954   1
   6  -6   6 21445.0 818.933   5
   6   6   7 13363.7 432.459   1
   6  -6   7 12691.6 599.463   5
   6   6   7 12990.2 456.373  39
   6   6   7 13307.2 452.826  44
   6   6   7 13371.1 467.479  31
  -6  -6  -7 13016.3 639.120  16
  -6   6  -7 13458.6 457.187  20
   6   6   8 8444.14 307.489   1
   6  -6   8 7941.64 458.301   5
   6   6   8 7763.74 326.516  39
   6   6   8 7989.59 325.758  44
   6   6   8 8011.32 336.724  31
  -6  -6  -8 8230.97 501.296  16
  -6   6  -8 7972.77 324.309  20
   6  -6   8 8149.63 304.552  23
   6  -6   9 14579.0 662.308   5
   6   6   9 14778.4 465.048   1
   6   6   9 13452.1 485.495  39
   6   6   9 13180.2 479.580  44
   6   6   9 13840.7 497.982  31
  -6  -6  -9 12762.0 675.360  16
   6  -6   9 13735.9 458.772  23
  -6   6  -9 13989.2 485.317  20
   6   6  10 470.161 82.1766   1
   6   6  10 376.721 110.204  39
   6   6  10 262.857 125.690  44
   6   6  10 349.255 104.375  31
   6  -6  10 348.771 84.4032  23
  -6  -6 -10 301.176 139.940  16
   6   6  11 65.9793 100.624  39
   6  -6  11 66.9775 68.6171  23
   6   6  11 73.0684 61.2368   1
   6  -6  11 148.494 76.4183   3
   6   6  11 143.336 86.8581  32
   6   6  11 35.9986 89.5078  31
   6   6  12 589.256 117.871  39
   6  -6  12 535.199 88.7851  23
   6  -6  12 505.797 95.2477   3
   6   6  12 336.683 96.3582  32
   6   6  12 417.493 105.249  31
   6   6  13 3454.52 215.267  39
   6  -6  13 3819.18 202.118  23
   6  -6  13 3878.32 209.744   3
   6   6  13 3864.74 212.774  32
   6   6  13 4074.38 235.996  31
   6   6  14 68.6672 92.7602  39
   6  -6  14 81.9278 69.8544  23
   6  -6  14 77.7731 71.7142   3
   6   6  14 58.8653 86.5254  31
   6   6  14-27.7974 80.3958  32
   6   6  15 205.886 87.3205  39
   6   6  15 108.130 76.8383  32
   6   6  15-7.61648 81.2991  31
   6  -6  15 79.7724 60.5756  23
   6  -6  15 135.016 62.3370   3
   6   6  16 5.53880 65.4897  32
   6   6  16 58.8644 73.3647  31
  -6   6 -16-51.4225 65.8190  19
   6   6  16-52.6942 76.5085  39
   6  -6  16-22.2208 54.9551   3
   6   6  17 372.148 75.5532  31
  -6   6 -17 270.977 69.2305  19
   6   6  17 268.204 74.1741  39
   6  -6  17 310.695 60.6712   3
   6   6  18 14.9334 44.7722  31
  -6   6 -18 34.2000 50.3689  29
  -6   6 -18 15.9311 41.9354  19
   6  -6  18 33.1021 35.4778   3
   6   8 -18 3.07548 33.6975  19
   6   8 -18 121.163 35.6875  27
   6   8 -17 44.8087 46.5365  29
   6   8 -17-8.36476 42.8296  19
   6   8 -17 36.9212 42.4084  27
   6   8 -16 310.570 72.8943  29
   6   8 -16 231.248 60.9965  27
   6   8 -16 123.410 65.8215  19
   6   8 -15 17.8568 59.1947  19
  -6  -8  15 45.2425 44.9471  24
   6   8 -15 82.4400 66.2157  29
   6   8 -15 54.1780 59.8657  27
   6   8 -15 59.6046 52.9541  17
   6   8 -14 3064.49 191.274  29
  -6  -8  14 2984.38 159.777  24
   6   8 -14 2459.53 160.682  20
   6   8 -14 2864.55 171.753  27
   6   8 -14 3002.10 175.951  17
   6   8 -14 2672.23 165.487  19
   6   8 -13 2373.52 165.366  17
  -6  -8  13 2362.52 148.036  24
   6   8 -13 2305.79 160.471  20
   6   8 -13 2034.94 167.927  29
   6   8 -13 2558.17 166.282  27
  -6   8  13 2248.97 164.398   9
   6   8 -12 3527.73 203.391  17
  -6  -8  12 3545.84 184.564  24
   6   8 -12 3664.73 206.382  20
   6   8 -12 3560.32 216.664  29
   6   8 -12 3302.15 196.417  27
   6   8 -12 3617.15 210.969  28
  -6   8  12 3103.75 200.782   9
   6   8 -11 126.203 73.6982  17
  -6  -8  11 181.174 67.9156  24
   6   8 -11 302.210 80.9626  20
   6   8 -11 198.214 75.5909  27
   6   8 -11 208.789 86.6496  28
  -6   8  11 117.509 69.3558   9
   6   8 -10 489.127 92.9321  17
  -6  -8  10 407.435 79.9011  24
   6   8 -10 479.945 95.9997  20
   6   8 -10 409.345 103.694  29
   6   8 -10 476.062 90.0259  27
   6   8 -10 535.550 102.295  28
  -6   8  10 354.054 88.6376   9
   6   8  -9 357.197 81.1045  17
  -6  -8   9 454.871 79.6798  24
   6   8  -9 708.615 99.8282  20
   6   8  -9 193.425 95.0288  29
   6   8  -9 618.057 92.8587  27
   6   8  -9 611.245 108.787  28
  -6   8   9 443.336 91.9233   9
   6   8  -8 380.511 128.867   7
   6   8  -8 241.096 72.1051  17
  -6  -8   8 403.573 76.3879  24
   6   8  -8 533.308 90.8160  20
   6   8  -8 522.537 105.837  29
   6   8  -8 423.955 83.5326  27
   6   8  -8 428.687 100.664  28
  -6   8   8 378.214 82.7533   9
   6   8  -7 3402.71 304.461   7
   6   8  -7 3440.54 191.808  17
   6   8  -7 3589.20 200.241  20
   6   8  -7 3605.24 213.549  29
   6   8  -7 3379.65 209.289  28
  -6   8   7 3297.75 197.568   9
   6   8  -6 2614.03 263.927   7
   6   8  -6 2621.48 163.702  17
   6   8  -6 2618.10 176.798  29
   6   8  -6 2927.56 174.307  20
  -6   8   6 2488.51 168.041  26
   6   8  -6 2448.31 175.586  28
  -6   8   6 2568.84 169.107   9
  -6  -8   6 2454.34 249.312   8
   6   8  -5 3758.02 310.023   7
   6   8  -5 3952.82 217.431  29
   6   8  -5 4513.16 219.324  20
   6   8  -5 4231.80 226.766  28
  -6   8   5 3991.19 214.498  26
   6   8  -5 3804.92 206.949  26
  -6  -8   5 4218.38 325.129   8
  -6   8   5 4125.31 215.036   9
  -6   8   4 131.660 66.1395   9
  -6  -8   4 57.0005 75.9600   8
   6   8  -4 40.7269 71.9011  28
   6   8  -4 73.1665 52.2342  26
  -6   8   4 46.3997 63.7411  26
   6   8  -4-19.2868 81.7811   7
   6   8  -4 46.4914 68.3998  29
   6   8  -3 6864.66 295.865  28
  -6   8   3 6665.72 289.994  26
   6   8  -3 6591.36 285.153  26
  -6   8   3 6513.25 286.332   9
  -6   8   2 52.5391 58.1143  26
   6   8  -2 7.69941 68.8313  28
   6   8  -2-7.30062 55.0979  26
  -6   8   2 7.42024 56.0001  17
  -6   8   1 403.176 76.3837  17
   6  -8  -1 419.944 71.8915  22
  -6  -8   1 329.272 106.487  21
   6   8  -1 423.442 80.8773  26
   6   8  -1 419.773 80.2576  28
  -6   8   1 412.668 80.2831  26
  -6   8   1 394.530 81.6969   9
  -6   8   0 363.218 117.532   7
  -6   8   0 708.359 94.4876  17
   6  -8   0 501.713 74.9100  22
  -6  -8   0 355.943 125.529  21
  -6   8   0 443.821 84.9816  26
   6   8   0 430.540 82.3729  28
   6   8   0 431.037 80.5038  26
  -6   8   0 493.285 88.2666   9
  -6   8  -1 3815.28 206.400  17
   6  -8   1 3500.01 180.716  22
  -6   8  -1 3621.78 194.523  26
   6   8   1 3532.07 194.993  26
  -6   8  -1 3877.97 322.923   7
  -6   8  -2 2080.35 151.227  17
   6  -8   2 2073.09 135.484  22
   6   8   2 2091.71 148.103  26
  -6   8  -2 2052.52 236.291   7
  -6   8  -3 296.970 133.150   7
   6  -8   3 136.109 59.4005  22
  -6   8  -3 131.254 66.4755  20
  -6   8  -3 110.877 72.6166  17
   6   8   4 501.055 114.364  39
  -6   8  -4 615.255 100.098  17
  -6   8  -4 465.254 144.005   7
   6  -8   4 594.786 81.7310  22
  -6   8  -4 610.573 93.8713  20
  -6   8  -5 167.008 77.1141  20
   6   8   5 125.804 101.584  39
  -6   8  -5 98.3445 71.9315  17
   6   8   5 95.5611 95.9378  31
  -6   8  -5 47.6773 98.2690   7
   6  -8   5 200.983 106.320   5
  -6  -8  -5 190.842 121.592  16
  -6   8  -6 923.829 114.651  20
   6   8   6 955.707 137.372  39
  -6   8  -6 985.754 116.643  17
   6   8   6 1244.90 143.871  31
   6   8   6 1071.63 110.010   1
  -6  -8  -6 1010.54 184.411  16
   6   8   7 367.687 117.147  39
  -6   8  -7 327.386 85.4677  17
   6   8   7 281.393 106.437  31
  -6   8  -7 288.092 84.5850  20
   6   8   7 284.532 77.5547   1
   6   8   8 3937.10 230.623  39
  -6   8  -8 3752.97 217.183  17
  -6   8  -8 3360.44 208.456  20
   6  -8   8 3825.96 196.774  23
   6   8   8 3582.62 195.396   1
   6   8   8 3976.45 235.834  31
   6   8   9 519.921 125.480  39
  -6   8  -9 642.953 101.789  20
   6  -8   9 740.495 95.6071  23
   6   8   9 800.372 98.7246   1
   6   8   9 784.175 124.921  31
   6   8  10 1351.92 146.431  39
  -6   8 -10 1112.79 127.547  20
   6  -8  10 1109.81 113.784  23
   6   8  10 1299.24 119.808   1
   6   8  10 1527.75 155.446  31
   6   8  11 2551.91 183.838  39
   6  -8  11 2409.16 155.633  23
  -6   8 -11 2389.41 170.658  20
   6   8  11 2743.34 165.053   1
   6   8  11 2858.23 195.293  31
   6   8  12 1504.41 146.217  31
   6   8  12 1615.53 150.767  39
   6  -8  12 1617.85 126.438  23
   6   8  13 74.5077 78.1436  31
  -6   8 -13 145.192 65.0133  19
   6   8  13 128.970 86.9824  39
   6  -8  13 117.989 62.7981  23
   6   8  14 38.8547 72.9265  31
  -6   8 -14 11.2476 57.5863  19
  -6   8 -14 39.2701 53.4787  27
  -6   8 -14-19.7397 65.4230  28
   6  -8  14 4.65141 52.3822  23
  -6   8 -15 170.987 64.7791  28
   6   8  15 197.222 70.2991  31
  -6   8 -15 49.7523 60.8086  29
  -6   8 -15 9.50037 55.2009  19
  -6   8 -16 46.8852 44.5186  28
  -6   8 -16 25.7189 47.5079  29
  -6   8 -16-3.70390 39.8668  19
   6  10 -15 144.878 37.9647  27
   6  10 -15 141.741 36.2446  20
   6  10 -15 196.752 46.0809  29
   6  10 -14 198.249 48.4798  20
   6  10 -14 301.944 51.9364  27
   6  10 -14 202.071 50.2994  17
   6  10 -14 244.091 57.7734  29
   6  10 -13 233.461 60.1609  20
  -6 -10  13 137.435 44.4278  24
   6  10 -13 149.114 62.8277  29
   6  10 -13 147.578 57.6925  28
   6  10 -13 135.559 48.9560  27
   6  10 -13 277.380 57.6694  17
   6  10 -12 688.317 91.7036  29
   6  10 -12 752.492 87.2592  17
   6  10 -12 714.489 81.9769  27
   6  10 -12 663.975 89.8645  28
   6  10 -12 764.312 89.5733  20
  -6 -10  12 770.184 75.3511  24
   6  10 -11 170.110 67.3385  20
  -6 -10  11 36.0426 49.1178  24
   6  10 -11 89.2040 67.2095  28
   6  10 -11 62.7142 54.9733  27
   6  10 -11 12.4586 55.0077  17
  -6  10  11 192.438 64.6579   9
   6  10 -11 27.8836 67.2024  29
   6  10 -10 91.7462 63.1018  20
  -6 -10  10 78.7891 53.9690  24
   6  10 -10 67.3048 72.4735  29
   6  10 -10 120.411 75.2226  28
   6  10 -10 26.6464 58.8170  17
  -6  10  10 57.1064 63.0223   9
  -6 -10   9 571.454 80.5414  24
   6  10  -9 460.035 86.4618  20
   6  10  -9 462.199 95.1295  29
   6  10  -9 494.051 84.9883  17
   6  10  -9 562.704 102.726  28
  -6  10   9 549.490 92.3980   9
   6  10  -8 10220.6 391.910  20
  -6 -10   8 10681.2 371.954  24
   6  10  -8 9653.07 390.769  29
   6  10  -8 10415.2 386.378  17
   6  10  -8 10549.4 405.014  28
  -6  10   8 10385.1 396.180   9
  -6 -10   7 52.4526 57.5136  24
   6  10  -7 100.063 70.5121  20
   6  10  -7 40.5667 70.2305  29
  -6  10   7 8.06910 62.9958  26
   6  10  -7 241.941 90.9836  28
  -6  10   7 8.00912 66.9792   9
   6  10  -7 86.0011 59.9388  17
   6  10  -6 1811.71 141.912  20
   6  10  -6 1817.99 155.834  28
  -6  10   6 1567.77 142.556  26
  -6  10   6 1740.95 145.481   9
   6  10  -6 1928.56 138.850  17
  -6  10   5 74.2445 68.9729   9
  -6  10   5-8.62778 71.6193  26
   6  10  -5 35.0657 78.8439  28
   6 -10  -4 6384.19 280.962  22
  -6  10   4 6605.42 298.504   9
  -6  10   4 6617.44 304.493  26
   6  10  -4 6759.10 305.702  28
   6 -10  -3 587.773 91.1080  22
  -6  10   3 542.863 95.3939   9
   6  10  -3 523.927 98.7977  28
  -6  10   3 534.215 92.7849  26
   6 -10  -2 3992.16 207.067  22
   6  10  -2 4104.94 227.989  26
  -6  10   2 4008.48 224.012  26
   6  10  -2 3911.98 220.146  28
  -6  10   2 3827.41 219.419   9
   6  10  -1 9804.48 378.671  35
  -6  10   1 10514.1 397.016  17
   6 -10  -1 10127.2 372.002  22
   6  10  -1 10590.3 404.747  26
   6  10  -1 10144.4 391.999  28
  -6  10   1 9846.99 396.392  26
  -6  10   1 9739.04 392.329   9
  -6  10   0 1209.02 126.445  17
   6 -10   0 1168.49 111.243  22
  -6  10   0 1100.00 123.995  26
   6  10   0 999.204 121.941  26
  -6  10   0 927.009 120.171   9
  -6  10  -1 5000.52 250.123  17
   6 -10   1 4943.85 231.255  22
   6  10   1 4516.61 247.182  26
  -6  10  -1 4733.03 243.988  26
  -6  10  -1 4957.71 253.833   9
  -6  10  -2 5606.57 267.872  17
   6 -10   2 5376.64 246.463  22
   6  10   2 5739.89 272.004  26
  -6  10  -2 4923.82 258.242   9
  -6  10  -3 1310.79 131.190  17
   6 -10   3 1161.56 109.218  22
   6  10   3 1085.16 117.811  26
  -6  10  -3 1194.50 130.634   9
  -6  10  -4 2306.10 166.350  20
   6  10   4 2240.78 153.123   1
  -6  10  -4 2309.77 170.337   9
  -6  10  -4 2650.77 177.071  17
  -6  10  -5 120.600 72.3739  20
   6  10   5 216.202 74.6362   1
  -6  10  -5 83.3196 73.5976   9
  -6  10  -5 82.6068 72.9691  17
  -6  10  -6 444.179 84.9484  17
  -6  10  -6 537.190 93.3759  20
   6  10   6 355.972 80.8671   1
   6  10   7 556.535 93.8003  35
  -6  10  -7 909.861 109.223  17
  -6  10  -7 682.388 102.035  20
   6 -10   7 708.653 91.4214  23
  -6  10  -7 593.454 103.547  28
   6  10   7 617.578 90.5996   1
  -6  10  -8 21.9481 63.3144  17
   6 -10   8 22.4158 64.8248  23
  -6  10  -8 7.52541 64.2521  20
  -6  10  -8-87.7776 82.0986  28
   6  10   8-48.3370 63.8990   1
  -6  10  -9 310.238 72.1257  17
  -6  10  -9 366.805 80.1841  20
   6 -10   9 284.075 66.1863  23
  -6  10  -9 392.460 89.9426  28
   6  10   9 366.653 72.6663   1
  -6  10 -10 557.241 80.4391  17
  -6  10 -10 583.415 96.6255  28
   6  10  10 674.613 81.9781   1
  -6  10 -10 674.552 87.4681  20
   6 -10  10 591.663 76.0116  23
  -6  10 -11 33.8137 51.6227  20
   6 -10  11 12.8073 47.8951  23
  -6  10 -11 98.8147 68.7290  28
  -6  10 -12-28.0809 47.0045  20
   6 -10  12 14.5208 41.5234  23
  -6  10 -12-37.1524 45.7092  27
  -6  10 -12-52.6476 56.6652  28
   6 -10  13-17.3311 36.9723  23
  -6  10 -13 82.3312 39.7601  27
  -6  10 -13 55.0143 45.7481  28
   6 -12 -11 406.287 42.7053  22
   6  12 -11 517.332 49.7719  20
   6  12 -11 354.546 43.4738  17
   6  12 -11 570.659 55.4610  28
   6 -12 -10 128.348 34.9894  22
   6  12 -10 71.9430 35.4887  20
  -6 -12  10 95.5664 31.2496  24
   6  12 -10 134.239 38.1307  17
   6  12 -10 29.9280 40.5032  28
   6 -12  -9 189.324 42.6467  22
   6  12  -9 135.906 42.8510  20
  -6 -12   9 146.689 37.6260  24
  -6  12   9 132.701 42.5059   9
   6  12  -9 167.242 42.5383  17
   6  12  -9 148.233 50.5745  28
   6 -12  -8-11.8552 35.5400  22
  -6 -12   8 14.6143 35.3974  24
  -6  12   8 63.0110 46.3051   9
   6  12  -8-39.0018 53.5889  28
   6 -12  -7 548.281 65.2491  22
  -6 -12   7 474.268 59.3295  24
  -6  12   7 465.265 66.8303   9
  -6  12   7 558.338 71.8637  26
   6 -12  -6 23.0877 41.5376  22
  -6 -12   6 70.3366 42.8258  24
  -6  12   6 52.1734 47.2195   9
  -6  12   6 40.5270 51.7540  26
   6  12  -6-16.7825 52.4479  28
   6 -12  -5 72.7477 45.2348  22
  -6 -12   5 88.8576 47.4588  24
  -6  12   5 43.8144 49.8882   9
   6  12  -5-5.79607 61.5914  28
  -6  12   5 124.432 55.2841  26
   6 -12  -4 20.0426 46.4343  22
  -6  12   4-56.6351 49.9836   9
  -6  12   4-13.0447 55.3050  26
   6  12  -4-5.88204 52.9011  28
   6 -12  -3 1207.03 97.4338  22
  -6  12   3 1030.72 97.8510   9
  -6  12   3 1119.08 108.005  26
   6 -12  -2 118.852 49.3101  22
  -6  12   2 58.6101 50.4320   9
  -6  12   2 94.6891 59.3492  26
   6 -12  -1-20.7040 47.4255  22
  -6  12   1-93.9647 59.2507  26
  -6  12   1-58.7491 54.1433   9
  -6  12   0 29.4335 51.9570  17
   6  12   0 33.9068 57.8693  35
  -6  12   0 32.7514 53.5822  26
   6 -12   0 20.5749 44.8149  22
  -6  12  -1 18.8187 54.2881  26
   6  12   1-5.75967 56.1002  35
  -6  12  -1 47.8490 53.1256  17
   6  12   2 633.297 77.5188   1
   6  12   2 508.199 79.3422  35
  -6  12  -2 571.185 79.2526  17
   6  12   3 88.8783 52.9256   1
   6  12   3 22.6821 56.6766  35
  -6  12  -3 29.1487 50.7994  17
   6  12   4 117.818 51.1978   1
   6  12   4 92.7299 58.7429  35
  -6  12  -4 44.9814 49.3465  17
   6  12   5 102.249 55.3595  35
   6  12   5 185.469 52.1316   1
   6 -12   5 156.557 51.9451  23
  -6  12  -5 90.5339 51.1521  17
   6  12   6 358.894 63.0766  35
   6  12   6 313.648 58.0600   1
  -6  12  -6 299.784 57.9681  20
   6 -12   6 434.155 60.0628  23
  -6  12  -6 335.608 59.1900  17
   6  12   7 1766.80 105.859  35
  -6  12  -7 1626.15 106.704  17
  -6  12  -7 1584.95 104.079  20
   6 -12   7 1883.11 99.7368  23
   6  12   7 1489.83 96.3884   1
  -6  12  -8 88.2598 38.7781  17
  -6  12  -8 19.4734 41.9632  20
   6 -12   8 160.634 39.4225  23
   6  12   8 48.1077 36.8741   1
  -6  12  -9 525.674 55.2796  17
  -6  12  -9 546.070 57.0497  20
   7  -1 -22 215.198 52.8205  30
   7   1 -22 176.491 48.9320  30
  -7   1  22 260.232 50.5373   2
   7   1 -21 69.5826 57.6141  30
   7  -1 -21 42.8330 55.8660  30
  -7   1  21 42.9807 50.8272  38
  -7  -1  21 54.0355 46.9874  24
  -7  -1  21 45.0857 55.7511   2
  -7   1  21-25.6361 57.5188   2
  -7  -1  20 184.026 69.4852   2
  -7   1  20 45.4503 63.9247   2
  -7   1  20 5.98364 52.4966  24
  -7  -1  20 23.1402 52.6945  24
  -7  -1  20 58.9619 60.6241  38
  -7   1  20 104.681 67.6754  38
  -7   1  20 212.150 73.5321  10
  -7  -1  20 36.4601 62.8360  10
  -7   1  19 106.526 77.1766   2
  -7  -1  19 111.545 74.6903   2
  -7  -1  19 6.77377 61.6793  24
  -7   1  19 7.01895 58.2742  24
  -7  -1  19 114.071 75.4058  10
  -7   1  19 7.31612 70.8915  10
  -7  -1  19-12.6344 63.4528  38
  -7   1  19 142.334 71.4194  38
  -7  -1  18 966.752 112.638  24
  -7   1  18 756.175 107.942  24
  -7  -1  18 1297.06 131.589  10
  -7   1  18 903.093 124.342  10
  -7   1  18 1048.79 116.425  38
  -7  -1  18 1025.00 114.540  38
  -7   1  17 2815.91 187.371  24
  -7  -1  17 2990.75 187.018  24
  -7   1  17 3122.09 202.387  10
  -7  -1  17 3176.13 199.601  10
  -7   1  17 3127.39 190.209  38
  -7  -1  16 53.1371 68.6926  24
  -7   1  16-7.95596 71.5545  24
  -7   1  16 29.6787 75.9766  38
  -7  -1  15 21.6927 57.8092  24
  -7   1  15 60.6642 60.1485  24
  -7   1  15-14.2270 76.8917  38
  -7   1  14 8287.83 508.371   4
  -7  -1  14 8931.57 520.730   4
  -7  -1  14 8638.89 326.683  24
  -7   1  14 7988.38 326.292  24
  -7   1  13 6873.58 273.736  25
  -7   1  13 6286.33 423.894   4
  -7  -1  13 6773.97 433.921   4
  -7   1  13 6777.65 274.510  24
  -7  -1  13 6601.95 267.910  24
  -7   1  12 95.3206 95.2991   4
  -7  -1  12 149.151 98.6290   4
  -7   1  11 20304.2 790.042   4
  -7  -1  11 20572.3 787.254   4
  -7   1  10 550.850 126.761   4
  -7  -1  10 305.909 110.502   4
  -7  -1  10 551.157 106.092  21
  -7  -1   9 25957.4 837.059   8
  -7   1   9 26708.0 886.465   4
  -7  -1   9 27244.6 883.693   4
   7  -1  -9 27112.8 825.344   6
  -7  -1   9 23813.6 818.404  21
  -7   1   9 24178.8 836.075  21
  -7  -1   8 285.499 89.3973   8
  -7  -1   8 124.200 94.6944   4
  -7   1   8 518.796 126.946   4
   7  -1  -8 371.802 85.1896   6
  -7   1   8 308.402 80.9218  21
  -7  -1   8 287.437 80.1297  21
  -7  -1   7 2117.46 159.767   8
  -7   1   7 1978.52 179.593   4
  -7  -1   7 1969.17 176.860   4
   7  -1  -7 1946.50 145.219   6
   7   1  -7 2349.00 160.743   6
  -7  -1   7 1890.84 146.751  21
  -7   1   7 1791.19 146.061  21
  -7  -1   6 11381.7 419.300   8
   7  -1  -6 11935.6 407.125   6
   7   1  -6 10968.1 402.774   6
  -7   1   6 11666.5 412.895  21
  -7  -1   6 10814.9 398.003  21
   7   1  -5 1062.70 94.6161   6
   7  -1  -5 793.401 84.5473   6
  -7   1   5 881.663 85.8842  21
  -7  -1   5 796.664 83.0343  21
   7   1  -4 76443.5 2059.90   6
   7  -1  -4 79809.4 2058.86   6
  -7   1   4 78973.6 2055.22  21
  -7  -1   4 79268.0 2068.00  21
   7  -1  -3 14193.4 441.865   6
   7   1  -3 14044.1 440.927   6
  -7  -1   3 13954.7 449.516  21
  -7   1   3 14161.1 433.554  21
   7   1  -3 14518.6 498.633  41
   7  -1  -3 14242.6 497.711  41
   7  -1  -2 31755.6 895.339   6
   7   1  -2 32915.1 896.007   6
  -7  -1   2 33522.8 916.153  15
  -7  -1   2 32030.7 909.059  21
  -7   1   2 34213.1 885.106  21
   7  -1  -2 31505.3 950.881  41
   7   1  -2 32486.7 945.487  42
   7   1  -2 32699.4 956.176  41
   7   1  -1 84230.5 2162.01   6
   7  -1  -1 83110.1 2169.44   6
  -7  -1   1 83400.8 2171.68  11
  -7  -1   1 83576.4 2195.81  15
  -7  -1   1 82770.4 2189.34  21
  -7   1   1 86127.5 2148.19  21
   7  -1  -1 83823.0 2229.42  41
   7   1  -1 88230.5 2230.09  42
   7   1  -1 83972.1 2230.76  41
  -7   1   0 2556.40 155.466  11
  -7  -1   0 2167.74 122.928  11
  -7  -1   0 2408.12 136.806  15
  -7  -1   0 2336.44 127.881  21
   7  -1   0 2163.17 133.475  42
   7  -1   0 2151.51 143.345  41
   7   1   0 2244.76 147.609  42
   7   1   0 2319.92 149.086  41
   7  -1   1 18657.5 578.876  42
   7  -1   1 19817.0 604.961  41
   7   1   1 18716.4 607.853  42
   7   1   1 19756.7 603.706  41
   7  -1   1 19619.1 594.769   4
   7   1   1 19939.6 597.696   4
  -7   1  -1 19260.3 613.354  11
   7   1   2 29596.3 858.874  42
   7   1   2 30152.7 850.637  41
   7  -1   2 28937.0 823.287  42
   7  -1   2 28705.7 844.775  41
   7  -1   2 28647.7 815.094   5
   7   1   2 27819.6 838.193   4
   7  -1   2 28613.5 840.032   4
  -7   1  -2 29445.4 866.434  11
  -7   1  -2 28404.1 788.120  12
   7   1   3 26002.1 764.024  41
   7   1   3 26742.0 777.000  42
   7  -1   3 26182.7 763.766  41
   7  -1   3 23949.8 725.223   5
   7  -1   3 24838.3 756.666   4
   7   1   3 23651.2 752.758   4
  -7   1  -3 24611.7 778.844  11
  -7   1  -3 25074.5 714.681  12
   7   1   4 91295.7 2374.83  42
   7   1   4 91777.5 2366.21  41
   7  -1   4 91237.0 2364.98  41
   7   1   4 88067.7 2362.84   4
   7  -1   4 85565.9 2320.17   5
   7  -1   4 89110.0 2360.86   4
  -7   1  -4 89819.6 2395.08  11
  -7   1  -4 85284.0 2314.40  12
   7   1   5 64706.7 1757.36  41
   7  -1   5 66209.5 1758.92  41
   7  -1   5 61981.0 1757.67   4
   7   1   5 62268.0 1761.04   4
  -7   1  -5 66242.8 1760.61  13
  -7   1  -5 60454.6 1708.85  12
   7  -1   6 14490.0 532.933  41
   7   1   6 14087.8 530.154  41
  -7   1  -6 13955.8 530.088  14
  -7  -1  -6 14260.1 516.610  13
  -7   1  -6 14225.9 529.823  13
  -7   1  -6 13886.3 492.579  12
  -7  -1  -6 13275.3 485.890  12
   7  -1   6 14266.7 536.198   4
   7   1   6 13520.4 531.411   4
  -7  -1  -7 75.5599 76.6935  12
  -7  -1  -7 115.118 90.5930  14
  -7   1  -7 74.7336 96.4248  14
  -7  -1  -7 95.3507 81.3358  13
  -7   1  -7 47.8305 81.9345  13
  -7   1  -7 66.3579 75.8005  12
   7  -1   7 37.0963 85.6241   4
   7   1   7 25.2608 86.5428   4
  -7  -1  -8 20484.2 746.955  14
  -7   1  -8 20771.2 768.708  14
  -7   1  -8 19788.6 753.414  13
  -7   1  -8 20587.9 718.314  12
  -7  -1  -8 21748.5 721.439  12
   7  -1   8 21603.2 773.380   4
   7   1   8 21663.0 779.116   4
  -7  -1  -9 656.258 118.751  12
  -7  -1  -9 720.531 132.629  14
  -7   1  -9 636.860 134.557  14
  -7   1  -9 420.078 113.288  13
  -7   1  -9 749.329 121.496  12
   7  -1   9 742.735 140.676   4
   7   1   9 776.314 147.603   4
  -7   1 -10 15132.1 678.542  14
  -7   1 -10 15182.8 662.948  13
  -7   1 -10 15480.7 626.256  12
  -7  -1 -10 15506.2 623.451  12
   7  -1  10 15961.2 508.748   2
   7   1  10 15387.0 507.980   2
   7  -1  10 15956.6 679.515   4
   7   1  10 16893.0 696.882   4
   7   1  11 2592.89 158.424  40
   7  -1  11 2831.34 161.398  40
   7  -1  11 2400.01 147.686  34
   7   1  11 2156.85 137.818  33
   7  -1  11 1929.72 134.136  33
   7  -1  11 2093.26 135.301  36
   7   1  11 2400.04 142.016  34
   7  -1  11 2201.10 153.949   2
   7   1  11 2212.27 155.139   2
   7  -1  11 2464.26 255.596   4
   7   1  11 2399.03 253.066   4
  -7   1 -11 1897.04 245.835  14
  -7  -1 -11 2079.99 213.056  12
   7  -1  11 2604.97 150.177  32
   7   1  11 2131.88 143.118  32
   7  -1  12 363.070 82.4355  40
   7  -1  12 276.357 64.5907  36
   7   1  12 416.236 86.4315  40
   7   1  12 379.076 73.4622  34
   7  -1  12 279.176 74.6612  34
   7  -1  12 396.141 92.7361   2
   7   1  12 337.043 87.3108   2
   7  -1  12 381.763 138.566   4
   7   1  12 276.199 124.120   4
  -7   1 -12 399.408 148.704  14
  -7  -1 -12 253.635 110.414  12
   7   1  12 348.061 78.4837  33
   7  -1  12 216.983 76.9495  32
   7   1  12 371.381 81.5861  32
   7  -1  12 286.113 71.4889  33
   7  -1  13 574.758 96.0197  32
   7   1  13 696.583 96.3991  33
   7   1  13 592.918 94.9978  32
   7  -1  13 559.725 92.0805  33
   7   1  13 547.445 88.7016  34
   7  -1  13 634.861 106.233  40
   7  -1  13 855.360 102.685  34
   7   1  13 663.146 109.000  40
   7  -1  13 521.189 104.408   2
   7   1  13 723.637 113.150   2
   7   1  14 6178.40 283.273  32
   7  -1  14 6482.44 287.218  32
   7  -1  14 7150.98 291.094  33
   7  -1  14 6786.10 292.912  34
   7   1  14 5807.17 276.474  34
   7   1  14 6389.23 281.861  33
   7  -1  14 7280.72 315.612   2
   7   1  14 6674.10 307.957   2
   7  -1  15 936.515 113.270  32
   7   1  15 874.374 116.511  32
   7  -1  15 675.235 106.787  33
   7  -1  15 883.007 109.898  34
   7   1  15 883.676 109.112  34
   7   1  15 1076.44 118.116  33
   7  -1  15 930.489 127.821   2
   7   1  15 860.879 122.412   2
   7   1  16 3438.34 200.564  32
   7  -1  16 4236.92 209.848  32
   7  -1  16 3549.58 203.015  34
   7  -1  16 3724.92 204.054  33
   7  -1  16 3557.41 215.017   2
   7   1  16 3672.33 220.364   2
   7  -1  17 3411.90 186.209  32
   7   1  17 3301.61 189.664  32
   7   1  17 3244.65 202.625  39
   7  -1  17 3073.45 180.459  33
   7  -1  17 3614.94 201.942   2
   7   1  17 3530.49 203.725   2
   7   1  18 56.0283 66.4934  32
   7  -1  18 48.3535 65.3251  32
   7   1  18 63.0676 79.7268  39
   7  -1  18 55.9486 66.3378   2
   7   1  18 31.9990 69.4805   2
   7  -1  19-12.7604 49.3918  32
   7   1  19 17.9443 54.3575  32
   7   1  19 65.2787 69.5336  39
   7  -1  19 5.02907 64.9481  39
   7   1  19 90.9505 58.4539   2
   7  -1  19 58.8020 56.6885   2
   7  -1  20 5.85542 41.4775  32
   7   1  20 25.5569 42.7101  32
   7  -1  20-13.6666 41.3948   2
   7   1  20-7.07376 39.5150   2
   7   1  20 3.54412 50.8310  39
   7  -1  20 3.55922 54.5224  39
   7  -3 -21 407.390 67.0080  18
  -7   3  21 484.714 74.4732  31
  -7  -3  20 69.0207 46.5037  24
   7  -3 -20 57.4770 55.4117  18
  -7   3  19 98.2945 67.8078  38
  -7  -3  19-29.9859 52.9281  24
  -7   3  18 153.805 83.0073  38
  -7  -3  18 148.820 66.2960  24
  -7   3  18 56.6864 71.9211  10
  -7   3  17 1036.81 116.830  38
  -7  -3  17 1114.94 112.549  24
  -7   3  17 930.872 112.840  24
   7   3 -17 965.791 113.706  19
  -7   3  16 338.432 95.9660  38
  -7   3  16 264.859 84.6585  24
  -7  -3  16 300.298 80.1709  24
   7   3 -16 277.632 84.5733  19
  -7   3  15 2575.32 175.780  38
  -7   3  15 2418.98 170.389  25
  -7  -3  15 2824.86 171.443  24
  -7   3  15 2395.31 171.369  24
   7   3 -15 2696.50 178.108  19
  -7   3  14 244.967 80.6053  38
   7   3 -14 253.229 83.7548  19
  -7   3  14 159.317 73.6215  25
  -7  -3  14 108.270 64.6427  24
  -7   3  14 138.723 68.5798  24
   7   3 -13 362.138 85.7094  19
  -7  -3  13 219.790 65.4097  24
  -7   3  13 315.011 77.8031  24
  -7   3  13 491.924 84.9784  25
  -7  -3  13 303.168 116.809   5
   7   3 -12 5323.01 242.038  19
   7   3 -12 5021.23 226.370  17
  -7   3  12 4775.54 227.023  25
   7   3 -12 5250.53 226.563  27
  -7  -3  12 5543.16 371.441   5
  -7   3  12 4902.00 227.852  24
  -7  -3  12 5042.01 220.485  24
  -7  -3  10 7406.22 387.462   8
  -7  -3   9 2186.88 193.798   8
  -7  -3   9 1933.95 165.624  21
  -7  -3   8 5691.62 312.152   8
   7  -3  -8 5986.30 289.669   6
   7   3  -8 5542.66 301.052   7
  -7  -3   8 4884.76 277.045  21
  -7  -3   7 7212.94 356.594   8
   7   3  -7 7132.76 344.315   7
  -7  -3   7 7007.91 331.760  21
  -7  -3   6 30457.1 959.122   8
   7   3  -6 30067.1 942.069   7
   7  -3  -6 31784.5 926.370   6
  -7  -3   6 30435.6 931.878  21
  -7  -3   5 6008.51 293.061   8
   7   3  -5 6019.77 283.854   7
   7  -3  -5 6010.11 271.601   6
  -7  -3   5 6090.41 284.775  21
  -7  -3   4 6239.27 291.010   8
   7   3  -4 6664.96 287.811   7
  -7  -3   4 6251.61 290.652  21
   7   3  -3 24846.7 771.953   7
  -7  -3   3 26172.5 808.965  15
  -7  -3   3 26360.1 793.967   8
  -7  -3   3 26453.0 799.874  21
   7   3  -3 25746.4 788.657  42
   7   3  -2 44968.6 1225.91   7
  -7  -3   2 44026.7 1240.23   8
  -7  -3   2 43911.0 1268.18  15
  -7  -3   2 43593.8 1254.49  21
   7   3  -2 45069.1 1256.09  42
   7   3  -1 54.3575 38.0441   7
  -7  -3   1 13.8785 43.3231  16
  -7  -3   1 76.5855 38.8139   8
  -7  -3   1 98.3616 60.6170  15
  -7  -3   1 88.0402 49.9630  21
   7   3  -1-8.00564 56.5819  42
   7   3   0 87316.2 2288.92  42
  -7  -3   0 82745.1 2230.31   8
  -7  -3   0 85089.3 2269.13  16
  -7  -3   0 88502.0 2306.46  15
   7   3   1 687.364 100.345  42
   7  -3   1 576.673 85.9567   5
  -7  -3  -1 481.444 80.5264  16
  -7   3  -1 589.061 76.1549  13
   7  -3   2 8644.04 340.357   5
  -7   3  -2 8985.32 380.555  11
   7   3   3 17318.6 619.787  42
  -7   3  -3 17588.5 632.276  11
  -7   3  -3 17557.0 582.774  13
   7  -3   3 17063.1 588.381   5
  -7   3  -4 1468.29 170.162  11
  -7   3  -4 1474.43 138.799  14
  -7   3  -4 1206.86 141.993  13
   7  -3   4 1383.14 138.243   5
  -7   3  -5 3999.68 277.859  11
  -7   3  -5 4921.67 265.437  14
  -7   3  -5 4740.52 269.519  13
   7  -3   5 4298.82 250.705   5
  -7   3  -6 5736.86 340.988  11
  -7   3  -6 5449.03 305.336  14
  -7   3  -6 5274.25 305.175  13
   7  -3   6 5456.34 294.023   5
  -7   3  -7 21984.9 818.532  11
  -7   3  -7 22432.0 791.916  14
  -7   3  -7 21398.1 788.021  13
   7  -3   7 21934.7 764.295   5
  -7   3  -8 282.654 111.983  11
  -7   3  -8 410.267 111.832  14
  -7   3  -8 354.261 110.654  13
  -7   3  -9 3134.08 284.380  11
  -7   3  -9 3436.72 279.562  14
  -7   3  -9 3339.49 283.526  13
   7  -3  10 14867.2 472.025  36
   7  -3  10 14636.7 469.075  33
   7  -3  10 14883.8 473.137  34
   7  -3  10 14746.0 474.591  37
   7   3  10 14959.5 485.149  43
   7   3  10 14096.9 471.437  44
   7   3  10 15009.3 473.005  32
  -7   3 -10 14112.1 669.714  14
  -7  -3 -10 14870.3 629.437  12
   7  -3  10 13626.2 460.805  23
   7  -3  11 115.295 58.0793  34
   7   3  11 130.500 90.5632  39
   7  -3  11 256.101 65.9748  36
   7   3  11 202.988 85.0702  43
   7   3  11 101.595 71.8825  44
   7   3  11 219.106 71.1472  32
   7  -3  11 202.675 67.6113  33
   7  -3  11 82.7733 62.6356  23
  -7  -3 -11 18.2423 91.2211  12
  -7   3 -11 113.996 126.903  14
   7  -3  12 6063.59 266.352  23
   7  -3  12 7067.12 282.099  34
   7   3  12 6063.35 296.949  39
   7  -3  12 6394.06 273.242  36
   7  -3  12 6419.86 272.738  33
   7  -3  12 6371.82 273.807  32
   7   3  12 6724.34 281.800  32
   7  -3  13 828.883 104.850  23
   7  -3  13 1153.33 114.003  34
   7   3  13 908.805 132.157  39
   7  -3  13 896.370 103.790  36
   7  -3  13 1144.20 111.826  33
   7   3  13 1061.49 116.368  32
   7  -3  13 937.477 112.194  32
   7   3  14 350.141 111.480  39
   7  -3  14 399.061 83.0133  34
   7  -3  14 400.211 93.2158  32
   7  -3  14 315.512 86.8098  33
   7   3  14 272.462 91.1319  32
   7  -3  15 1157.80 116.978  32
   7   3  15 1076.11 122.666  32
   7  -3  15 939.433 109.266  33
   7   3  15 726.659 124.259  39
   7  -3  15 935.130 110.357  34
   7  -3  15 1013.82 122.219   3
   7   3  15 678.319 110.657   2
   7  -3  16 63.8842 66.3607  33
   7   3  16 89.1316 83.0825  32
   7  -3  16 88.3933 71.3979  32
   7   3  16 68.6896 89.9305  39
   7  -3  16 33.8543 60.5367  34
   7  -3  16 22.0639 67.7754   3
   7   3  16 101.265 73.3727   2
   7  -3  17 182.509 67.3907  32
   7  -3  17 203.041 67.5529  33
   7   3  17 215.192 80.7075  32
   7   3  17 135.148 86.8596  39
   7  -3  17 180.742 67.8083   3
   7  -3  18 144.346 57.5433  32
   7   3  18 237.585 72.0235  32
   7   3  18 173.876 77.7898  39
   7  -3  18 179.843 60.1975   3
   7   3  19 23.9979 52.1687  32
   7   3  19 84.9928 60.4046  39
   7  -3  19 168.977 47.6734   3
   7   5 -20 138.612 46.0671  19
   7  -5 -20 85.7833 47.4239  18
   7   5 -19 989.210 93.3442  19
   7  -5 -19 807.600 96.8302  18
  -7  -5  19 1047.54 87.0632  24
  -7   5  19 1040.62 107.252  31
   7  -5 -18 54.0588 65.1242  18
   7   5 -18 12.8742 61.3678  19
  -7  -5  18 22.3338 49.9112  24
  -7   5  18 71.0200 75.7787  31
   7   5 -17 161.790 80.6794  19
   7  -5 -17 237.883 87.2569  18
  -7  -5  17 233.812 67.3386  24
  -7   5  17 226.294 87.5197  31
   7   5 -16 119.789 77.5235  19
  -7  -5  16 218.460 70.0730  24
   7   5 -16 245.546 77.9024  27
   7   5 -15 1080.30 130.438  19
   7   5 -15 1044.85 117.027  27
  -7  -5  15 1313.15 119.793  24
  -7  -5  14 55.9020 58.8502  24
   7   5 -14-41.6936 79.4985  19
  -7   5  14 181.176 85.5156  38
   7   5 -14 15.0473 66.8349  27
   7   5 -14 75.0541 70.3669  17
  -7  -5  13 2344.88 155.706  24
  -7   5  13 2157.10 163.731  38
   7   5 -13 2756.02 180.495  19
   7   5 -13 2539.47 166.103  17
   7   5 -13 2301.98 162.403  27
  -7   5  13 2686.90 175.616   9
  -7  -5  12 478.544 77.3744  24
  -7   5  12 414.189 92.6097  38
   7   5 -12 426.210 89.0837  19
   7   5 -12 456.078 82.9754  17
  -7   5  12 635.104 89.4478   9
   7   5 -12 469.456 85.8199  27
  -7  -5  12 458.137 135.939   5
  -7  -5  11 2517.29 258.634   5
  -7  -5  11 2596.65 151.208  24
   7   5 -11 2744.20 164.079  17
   7   5 -11 2652.61 167.697  19
   7   5 -11 2546.87 157.865  27
  -7   5  11 2488.44 162.968   9
  -7  -5  11 2771.11 259.163   8
   7   5 -10 645.056 136.032   7
  -7  -5  10 352.705 124.765   5
  -7  -5  10 613.721 73.4147  24
   7   5 -10 808.324 91.4741  20
   7   5 -10 640.427 89.1351  19
   7   5 -10 555.272 80.2037  17
   7   5 -10 558.267 82.4124  27
  -7  -5  10 808.189 146.271   8
  -7   5  10 581.206 83.2969   9
  -7  -5   9 88.8046 79.3749   8
  -7   5   9 12.3333 49.3025   9
   7   5  -9-16.6811 66.6798   7
  -7  -5   9 89.0189 87.1600   5
  -7  -5   8 6131.14 359.967   8
   7   5  -8 5239.58 332.237   7
  -7  -5   8 5193.51 333.790   5
  -7  -5   7 7375.82 395.044   8
   7   5  -7 6542.98 365.973   7
  -7  -5   7 7177.60 366.815  21
  -7  -5   6 374.744 100.562   8
   7   5  -6 532.551 109.611   7
   7  -5  -6 647.126 104.107   6
  -7  -5   6 470.953 103.302  21
  -7  -5   5 13.3915 74.5108   8
   7   5  -5 12.3521 69.8278   7
  -7  -5   5 75.4527 76.4420  21
  -7  -5   4 907.889 128.570   8
   7   5  -4 779.299 118.772   7
  -7  -5   4 950.970 132.321  21
  -7  -5   3 5919.30 326.487  15
  -7  -5   3 6360.17 324.129   8
   7   5  -3 6047.87 309.012   7
  -7  -5   3 6870.24 343.365  21
  -7  -5   2 96.4586 68.6198   8
  -7  -5   2 102.240 88.5122  15
   7   5  -2 39.5323 65.5547   7
  -7  -5   2 208.018 89.8866  21
  -7  -5   1 55434.1 1633.57  15
  -7  -5   1 56322.6 1624.26  21
  -7  -5   0 924.077 132.118  16
  -7  -5   0 552.029 128.928  15
  -7  -5  -1 64917.9 1880.26  16
  -7  -5  -1 66631.9 1898.76  15
   7   5   2 285.787 95.4462  42
  -7  -5  -2 285.852 102.026  16
   7  -5   2 268.523 99.2366   5
  -7  -5  -3 47390.3 1435.85  16
   7  -5   3 45582.8 1388.45   5
  -7  -5  -4 231.894 99.0383  16
  -7   5  -4 116.478 81.1532   7
   7  -5   4 265.605 89.1558   5
  -7  -5  -5 11437.0 533.998  16
   7  -5   5 11297.2 501.204   5
  -7  -5  -6 3683.40 289.654  16
   7  -5   6 3230.50 249.003   5
  -7  -5  -7 6897.46 422.445  16
   7  -5   7 6956.24 396.818   5
   7   5   7 7185.71 263.274   1
   7  -5   8 7498.02 291.023   3
   7  -5   8 7388.06 422.436   5
   7   5   8 7695.38 278.406   1
   7  -5   8 7279.04 278.545  37
   7   5   8 7634.19 305.832  39
   7   5   8 7026.20 296.764  43
   7   5   8 7119.81 292.335  44
   7   5   8 7139.38 303.121  31
  -7  -5  -8 7133.26 443.019  16
   7  -5   8 7301.91 278.923  23
   7  -5   9 1701.86 132.252   3
   7  -5   9 1957.27 212.795   5
   7   5   9 1988.99 130.045   1
   7   5   9 1874.52 156.649  39
   7  -5   9 1694.37 124.002  37
   7   5   9 1738.36 142.056  44
   7   5   9 1721.55 150.076  43
   7   5   9 1899.60 152.588  31
  -7  -5  -9 1779.13 224.024  16
   7  -5   9 1841.80 130.607  23
   7  -5  10 2972.93 276.139   5
   7   5  10 3069.71 171.584   1
   7  -5  10 3061.66 183.772   3
   7   5  10 2948.12 197.326  39
   7  -5  10 3160.00 172.769  37
   7   5  10 3012.38 187.088  44
   7   5  10 2939.12 194.927  31
  -7  -5 -10 3271.33 311.989  16
   7  -5  10 3121.64 176.464  23
   7   5  11 2001.50 159.857  44
   7   5  11 1894.65 148.355  32
   7   5  11 2020.34 167.637  31
   7   5  11 2128.89 174.292  39
   7  -5  11 1751.16 147.918   3
   7  -5  11 1712.44 134.407  23
   7   5  12 119.553 100.316  44
   7   5  12 224.160 104.746  39
   7  -5  12 182.720 77.2875  23
   7  -5  12 329.268 87.0461   3
   7   5  12 237.566 84.0612  32
   7   5  12 175.407 92.9018  31
   7   5  13 382.306 110.934  39
   7  -5  13 435.196 87.3169  23
   7  -5  13 496.112 96.2430   3
   7  -5  13 365.841 87.2617  32
   7   5  13 335.264 90.9220  32
   7   5  13 385.959 102.701  31
   7   5  14 771.429 119.927  39
   7  -5  14 736.335 100.615  23
   7  -5  14 686.926 103.064   3
   7   5  14 727.578 108.198  32
   7  -5  14 780.826 98.8186  32
   7   5  14 660.395 114.624  31
   7   5  15 2823.11 184.244  31
   7   5  15 2777.26 174.556  32
   7  -5  15 2813.91 173.463   3
   7   5  15 2709.87 186.566  39
   7   5  16-13.7043 67.4372  31
   7   5  16-29.9012 68.6581  32
   7   5  16 13.1172 80.5353  39
   7  -5  16 50.1237 60.7021   3
   7   5  17-115.965 68.1602  32
  -7   5 -17 47.2645 58.1494  19
   7   5  17-21.6984 72.7290  39
   7  -5  17-15.6658 52.7050   3
  -7   5 -18 4.55109 49.8274  19
   7   5  18 147.262 60.4990  39
   7  -5  18 8.04241 43.1016   3
   7   7 -19-52.9580 35.3386  19
   7   7 -18 4.51411 44.8858  19
   7  -7 -18 12.4696 42.1573  18
   7   7 -18 48.1627 42.8256  27
  -7  -7  17-18.4319 47.1837  24
   7   7 -17 72.1509 50.1954  27
   7   7 -17-11.1533 53.1595  19
   7  -7 -17-5.29384 52.6353  18
   7   7 -16 1819.48 137.630  29
  -7  -7  16 1919.41 123.514  24
   7   7 -16 1741.14 127.557  27
   7  -7 -16 1480.15 125.829  18
   7   7 -16 1626.77 131.643  19
   7   7 -15 359.212 87.4203  19
   7  -7 -15 394.275 83.3577  18
  -7  -7  15 502.729 75.1624  24
   7   7 -15 505.482 98.2808  29
   7   7 -15 466.626 84.1236  27
   7   7 -15 402.310 76.3443  17
   7   7 -14 4324.30 241.181  29
  -7  -7  14 4351.65 212.221  24
   7   7 -14 4328.99 224.672  27
   7   7 -14 4287.22 224.223  17
   7   7 -14 4300.87 228.006  19
   7   7 -13 1138.12 119.753  17
   7   7 -13 1181.79 123.261  19
  -7  -7  13 1275.02 115.749  24
   7   7 -13 1176.47 118.744  20
   7   7 -13 1063.85 134.843  29
   7   7 -13 1020.67 117.515  27
  -7   7  13 1180.51 127.785   9
   7   7 -12-7.88222 70.0275  19
  -7  -7  12 34.3620 57.8894  24
   7   7 -12 47.6049 68.6818  20
   7   7 -12 46.4629 63.3615  27
   7   7 -12 188.519 76.9246  17
  -7   7  12 58.5736 71.9482   9
   7   7 -12 203.384 96.4619  29
   7   7 -11 72.1810 73.9257  20
  -7  -7  11 109.408 60.3939  24
   7   7 -11 120.366 86.3312  29
   7   7 -11 122.134 73.2019  27
   7   7 -11 85.5932 64.1622  17
  -7   7  11 66.4717 68.5084   9
   7   7 -10 11162.8 601.429   7
   7   7 -10 11845.4 433.891  17
  -7  -7  10 12249.8 419.305  24
   7   7 -10 12303.6 442.666  20
   7   7 -10 12116.9 457.244  29
   7   7 -10 11899.3 448.342  28
   7   7 -10 11396.4 424.535  27
  -7   7  10 12223.8 442.347   9
   7   7  -9 1956.74 233.490   7
   7   7  -9 2357.05 160.713  17
  -7  -7   9 2376.48 148.432  24
   7   7  -9 2635.30 169.499  20
   7   7  -9 2151.11 172.075  29
   7   7  -9 2417.10 159.037  27
   7   7  -9 2548.70 179.587  28
  -7   7   9 2357.91 161.765   9
  -7  -7   9 2448.37 256.242   8
   7   7  -8 5095.96 365.214   7
   7   7  -8 5492.46 245.344  17
   7   7  -8 5004.67 243.213  20
   7   7  -8 5024.15 259.961  29
   7   7  -8 5497.53 262.097  28
  -7  -7   8 5418.39 233.912  24
   7   7  -8 5071.16 235.754  27
  -7   7   8 5194.57 249.525   9
  -7  -7   8 5120.53 371.557   8
   7   7  -7 5550.30 370.264   7
   7   7  -7 4875.02 229.075  17
   7   7  -7 5298.80 240.242  20
   7   7  -7 4635.52 242.137  29
   7   7  -7 4813.49 245.036  28
  -7   7   7 4963.17 238.234   9
  -7  -7   7 5353.15 368.719   8
   7   7  -6 295.254 110.971   7
   7   7  -6 322.239 63.1240  17
   7   7  -6 336.242 80.5257  29
   7   7  -6 349.312 73.5773  20
   7   7  -6 340.159 78.8697  28
  -7   7   6 265.036 65.7721  26
  -7  -7   6 519.892 130.782   8
  -7   7   6 485.577 82.7001   9
   7   7  -5 367.676 105.714   7
   7   7  -5 575.026 90.1067  29
  -7   7   5 588.452 80.7857  26
   7   7  -5 404.635 85.9562  28
  -7  -7   5 492.145 115.872   8
  -7   7   5 566.698 82.5829   9
   7   7  -5 475.482 75.5340  20
  -7   7   4 8012.25 315.133   9
  -7  -7   4 8027.11 432.971   8
   7   7  -4 7354.46 413.174   7
  -7  -7   3 7690.67 415.308   8
  -7   7   3 8087.13 317.358   9
  -7  -7   2 6796.01 395.643  15
  -7   7   2 6962.83 287.794   9
  -7  -7   1 158.228 93.1240  21
  -7   7   1 302.376 71.5260   9
  -7  -7   1 139.604 95.6686  15
  -7  -7   0 22555.5 858.208  21
  -7  -7   0 22273.4 855.780  15
  -7  -7  -1 3499.65 288.619  15
  -7   7  -2 5071.08 350.773   7
  -7  -7  -2 4611.38 337.098  16
  -7  -7  -2 4249.49 322.493  15
   7   7   3 12452.2 429.858  39
  -7   7  -3 12210.4 430.508  17
   7   7   3 12483.5 438.154  31
   7  -7   3 11645.8 397.443  22
  -7  -7  -3 10815.8 569.625  16
  -7   7  -3 11902.1 587.112   7
  -7  -7  -3 11408.0 580.720  15
   7  -7   4 1763.83 121.662  22
   7   7   4 1780.99 148.141  39
  -7   7  -4 1809.49 140.128  17
   7   7   4 2096.60 153.346  31
   7  -7   4 2019.95 213.635   5
  -7  -7  -4 1849.59 220.955  16
  -7  -7  -4 1508.65 207.378  15
  -7   7  -4 1843.14 225.136   7
   7   7   5 94.1717 95.7596  39
  -7   7  -5 7.64172 64.3438  17
   7   7   5-15.6718 85.0582  31
   7  -7   5 149.299 91.3604   5
  -7  -7  -5-42.8335 90.7980  15
  -7  -7  -5-110.724 114.984  16
  -7   7  -6 13292.1 479.386  20
   7   7   6 13376.4 483.356  39
  -7   7  -6 14882.6 493.803  17
   7   7   6 13959.9 495.164  31
   7   7   6 14011.7 457.995   1
   7  -7   6 14099.1 642.178   5
  -7  -7  -6 13371.1 675.313  16
  -7   7  -7 1538.79 137.707  20
   7   7   7 1563.80 150.740  31
   7   7   7 1391.10 146.055  39
   7   7   7 1616.06 124.786   1
   7  -7   7 1407.29 200.769   5
  -7  -7  -7 1311.01 210.605  16
  -7   7  -8 662.455 105.807  20
   7  -7   8 709.872 100.621  23
   7   7   8 1110.47 136.467  31
   7   7   8 968.860 135.434  39
   7   7   8 703.793 93.7344   1
  -7  -7  -8 779.531 176.964  16
   7   7   9 165.347 102.350  39
   7  -7   9 228.820 77.7889  23
  -7   7  -9 312.007 86.1274  20
   7   7   9 291.117 76.7506   1
   7   7   9 116.520 92.3936  31
   7   7  10 150.189 105.186  39
  -7   7 -10 192.931 80.0270  20
   7  -7  10 126.374 72.5765  23
   7   7  10 126.984 64.1399   1
   7   7  10 54.3416 87.8064  31
   7   7  11 1179.72 144.811  39
   7  -7  11 1260.20 119.299  23
   7   7  11 1178.65 115.000   1
   7   7  11 1291.40 141.831  31
   7   7  12 17.2948 84.6719  31
   7   7  12 23.8196 90.4685  39
   7  -7  12 64.2239 63.8638  23
   7   7  13 637.226 112.742  31
   7   7  13 746.284 117.567  39
   7  -7  13 717.064 96.9651  23
   7   7  14 3159.22 188.688  31
   7  -7  14 2886.01 159.808  23
   7   7  14 3024.75 182.946  39
   7   7  15 184.882 75.5774  31
  -7   7 -15 220.090 70.4966  19
   7   7  15 167.483 80.4088  39
   7  -7  15 197.813 59.0853   3
   7   7  16 646.915 83.7647  39
   7   7  16 564.115 77.8590  31
   7  -7  16 648.846 67.8665   3
  -7   7 -16 512.754 79.2663  28
  -7   7 -17 492.829 70.7752  29
  -7   7 -17 148.870 64.9672  19
   7   9 -17 37.8958 29.0218  27
   7   9 -16 41.2520 43.4399  29
   7   9 -16 33.8156 37.3688  27
   7   9 -15 168.625 62.4008  29
   7   9 -15 130.580 51.1670  27
  -7  -9  15 132.058 44.0476  24
   7   9 -14 1050.24 106.577  29
   7   9 -14 1017.14 97.2007  17
   7   9 -14 919.419 92.2917  27
   7   9 -14 1053.23 97.1151  20
  -7  -9  14 1123.83 88.4722  24
  -7  -9  13 37.1427 49.2071  24
   7   9 -13 127.860 62.2944  20
   7   9 -13 35.8063 69.7741  29
   7   9 -13 72.9050 56.0036  27
   7   9 -13 119.521 60.3226  17
  -7  -9  12 886.905 89.8921  24
   7   9 -12 894.527 104.154  20
   7   9 -12 613.879 104.431  29
   7   9 -12 802.449 98.3699  17
   7   9 -12 734.073 92.7803  27
   7   9 -12 567.140 95.9075  28
  -7   9  12 611.525 97.1383   9
   7   9 -11 518.625 92.3675  20
  -7  -9  11 499.883 77.6892  24
   7   9 -11 356.941 75.5540  27
   7   9 -11 493.319 98.9035  28
   7   9 -11 377.425 80.7916  17
  -7   9  11 329.031 85.3212   9
   7   9 -11 419.616 92.4608  29
  -7  -9  10 871.378 95.2064  24
   7   9 -10 709.914 105.056  20
   7   9 -10 777.212 111.332  29
   7   9 -10 744.426 114.066  28
   7   9 -10 743.188 96.6737  27
   7   9 -10 749.338 101.978  17
  -7   9  10 766.580 107.021   9
  -7  -9   9 47.2958 61.1550  24
   7   9  -9 65.2321 72.4358  20
   7   9  -9 115.789 83.5052  29
   7   9  -9 91.0262 68.2349  17
   7   9  -9-8.79224 85.6458  28
  -7   9   9 33.3651 71.2304   9
   7   9  -8 163.757 71.9487  20
  -7  -9   8 275.388 70.3156  24
   7   9  -8 169.760 85.2990  29
   7   9  -8 143.522 68.5129  17
   7   9  -8 179.576 87.5766  28
  -7   9   8 194.359 80.2462   9
   7   9  -7 97.3311 74.7278  20
   7   9  -7-35.4272 83.0266  29
   7   9  -7-22.2805 62.0957  17
   7   9  -7 54.2866 79.3391  28
  -7   9   7 84.8604 66.7740  26
  -7   9   7 8.47821 70.8855   9
   7   9  -6 6552.88 287.268  20
   7   9  -6 6213.53 291.325  29
  -7   9   6 6445.60 291.716   9
   7   9  -6 6323.35 298.722  28
  -7   9   6 5765.87 282.835  26
   7   9  -5 25.3835 72.7378  29
  -7   9   5-8.67905 64.9062  26
   7   9  -5 133.875 90.9556  28
  -7   9   5 33.9496 73.4544   9
  -7   9   4 1929.86 154.994  26
   7   9  -4 1931.39 159.943  28
  -7   9   4 1804.13 152.651   9
   7  -9  -3 1694.57 132.698  22
  -7   9   3 1953.45 149.022  17
   7   9  -3 1506.86 145.955  28
  -7   9   3 1641.72 145.775  26
   7   9  -3 1783.39 146.389  26
  -7   9   3 1584.26 142.996   9
   7   9  -2 2402.58 158.517  35
  -7   9   2 2727.51 178.087  17
   7  -9  -2 2401.87 156.005  22
  -7   9   2 2656.31 176.620  26
   7   9  -2 2312.98 169.900  26
   7   9  -2 2587.14 177.825  28
  -7   9   2 2136.83 256.470   7
  -7   9   2 2103.65 164.025   9
  -7   9   1 1456.57 215.416   7
  -7   9   1 2053.63 158.698  17
   7  -9  -1 2017.29 141.267  22
  -7   9   1 1878.73 153.984  26
   7   9  -1 1884.83 152.530  26
   7   9  -1 2000.83 155.788  28
  -7   9   1 1915.53 156.277   9
  -7   9   0 8954.04 352.566  17
   7  -9   0 8031.57 319.004  22
  -7  -9   0 7397.35 469.560  21
   7   9   0 8163.22 337.437  28
   7   9   0 8302.21 343.325  26
  -7   9   0 8256.75 340.153  26
  -7   9   0 7272.56 485.090   7
  -7   9   0 8266.04 346.853   9
  -7   9  -1 199.446 119.513   7
  -7   9  -1 153.682 77.3125  17
   7  -9   1 86.2812 64.3675  22
  -7  -9  -1 89.6780 95.0936  21
  -7   9  -1 64.2993 73.2292  26
   7   9   1 74.3180 70.5616  26
  -7   9  -1 246.758 86.3339   9
  -7   9  -2 7412.94 323.388  17
   7  -9   2 7088.36 291.212  22
   7   9   2 7650.84 320.866  26
  -7   9  -2 7010.13 318.505   9
  -7   9  -3 1323.10 131.150  17
  -7   9  -3 1382.78 128.152  20
   7  -9   3 1138.35 111.766  22
  -7   9  -4 3666.78 215.977  17
  -7   9  -4 3444.05 206.844  20
  -7   9  -5 77.9715 71.4179  17
   7   9   5 61.7236 71.2493   1
  -7   9  -5 109.697 79.1262  20
  -7   9  -6 15383.9 526.126  17
   7   9   6 14189.4 488.044   1
  -7   9  -6 14673.2 519.976  20
  -7   9  -7 1269.30 131.337  17
  -7   9  -7 979.786 121.045  20
   7  -9   7 1422.16 122.999  23
   7   9   7 1141.52 115.401   1
  -7   9  -8 24.3731 64.9542  17
   7   9   8 200.067 106.696  39
   7   9   8 13.2028 62.9341   1
  -7   9  -8-8.38774 67.5811  20
   7  -9   8 56.1974 68.3577  23
   7   9   9 1073.56 136.919  39
   7   9   9 785.406 95.8054   1
  -7   9  -9 782.187 112.083  20
   7  -9   9 1003.70 105.917  23
   7   9  10 3914.41 220.383  39
   7   9  10 4025.60 196.855   1
  -7   9 -10 3808.60 211.849  20
   7  -9  10 3972.61 194.695  23
  -7   9 -11 22.9868 75.4197  28
  -7   9 -11 54.5234 61.6834  20
   7  -9  11 58.0586 56.8180  23
  -7   9 -12-20.4620 71.1609  28
  -7   9 -12 53.1125 52.4181  20
   7  -9  12 18.8315 52.8109  23
  -7   9 -13 286.293 62.6540  27
  -7   9 -13 151.252 69.3608  28
   7  -9  13 325.208 57.9823  23
  -7   9 -13 307.368 68.7092  29
  -7   9 -14 882.998 77.1204  27
   7  -9  14 970.848 73.8890  23
  -7   9 -14 795.834 82.0021  29
  -7   9 -15 86.4792 41.5686  28
   7  11 -13 27.9655 36.3555  28
   7 -11 -13 46.3881 29.3772  22
   7  11 -13 62.1165 35.0463  20
   7  11 -13 6.73088 37.0049  29
   7 -11 -12 143.078 40.3780  22
  -7 -11  12 176.225 39.1200  24
   7  11 -12 269.064 51.9541  20
   7  11 -12 265.153 55.5405  28
   7  11 -12 268.969 49.4485  17
   7  11 -12 216.563 50.3850  29
   7 -11 -11 7.96751 38.8013  22
  -7 -11  11 18.8370 36.1101  24
   7  11 -11-9.51982 44.6201  20
   7  11 -11 34.4993 50.4657  28
   7  11 -11-31.1196 42.6109  17
  -7  11  11 29.2241 41.0120   9
   7  11 -11 24.2522 50.3713  29
   7 -11 -10 4.55393 43.8888  22
  -7 -11  10 8.63336 40.6983  24
   7  11 -10 15.9713 47.8828  20
   7  11 -10 27.1332 52.0162  29
   7  11 -10 11.3153 56.2553  28
   7  11 -10 59.2999 46.3272  17
  -7  11  10 49.3333 51.3871   9
   7 -11  -9 1057.45 95.6000  22
   7  11  -9 1307.87 108.244  20
  -7 -11   9 1284.61 96.9502  24
   7  11  -9 1436.40 113.355  29
   7  11  -9 1097.55 97.6096  17
   7  11  -9 1229.62 113.912  28
  -7  11   9 1194.46 107.011   9
   7 -11  -8 1780.06 123.029  22
   7  11  -8 1887.79 132.349  20
  -7 -11   8 2105.83 125.580  24
   7  11  -8 1793.39 130.108  29
   7  11  -8 1794.72 138.143  28
  -7  11   8 1935.16 135.033   9
   7  11  -8 1763.67 123.503  17
   7 -11  -7 1885.79 128.845  22
  -7 -11   7 1978.68 129.125  24
   7  11  -7 1748.62 129.072  20
  -7  11   7 1848.57 137.609   9
   7  11  -7 2010.34 145.416  28
  -7  11   7 1734.87 133.380  26
   7 -11  -6 541.683 78.2097  22
  -7 -11   6 401.475 71.9216  24
  -7  11   6 345.760 77.2579   9
  -7  11   6 334.304 79.2096  26
   7  11  -6 415.656 87.7134  28
   7 -11  -5 372.669 70.2271  22
  -7  11   5 174.372 71.8503   9
  -7  11   5 279.213 79.3504  26
   7  11  -5 310.299 82.1061  28
   7 -11  -4 837.756 93.3166  22
  -7  11   4 883.324 106.126   9
   7  11  -4 969.291 114.967  28
  -7  11   4 868.064 108.698  26
   7 -11  -3 112.515 59.0680  22
   7  11  -3 227.783 73.2823  28
  -7  11   3 137.112 76.5682  26
  -7  11   3 204.350 72.6562   9
   7 -11  -2 125.198 58.4916  22
  -7  11   2 123.403 64.6044  17
  -7  11   2 161.406 67.1149  26
   7  11  -2 283.915 76.9779  28
  -7  11   2 183.461 70.5455   9
   7  11  -1 279.118 75.3766  35
   7 -11  -1 243.425 67.1520  22
  -7  11   1 314.136 76.4540  17
  -7  11   1 127.737 68.4233  26
  -7  11   1 269.002 80.4057   9
   7  11   0 1084.12 114.574  35
   7 -11   0 1295.80 111.442  22
  -7  11   0 1089.21 114.668  17
  -7  11   0 1187.15 119.950  26
  -7  11   0 1284.21 120.930   9
   7  11   1 92.4111 71.4510  35
   7 -11   1 92.0572 54.9342  22
  -7  11  -1 98.6069 70.3546  17
  -7  11  -1 128.256 68.7489  26
  -7  11  -1 229.526 78.0247   9
  -7  11  -2-7.60460 62.6647  17
  -7  11  -2 22.6008 64.3214   9
   7  11   2-56.9875 70.1077  35
  -7  11  -3 14.9706 63.9087  17
  -7  11  -3 36.8857 62.9851   9
   7  11   3-36.5321 56.0946   1
   7  11   3 42.2548 70.7251  35
   7  11   4 445.620 86.9187  35
  -7  11  -4 610.407 87.3305  20
  -7  11  -4 371.876 79.0258  17
   7  11   4 472.220 78.0318   1
  -7  11  -4 507.047 87.9073   9
   7  11   5 150.692 70.2669  35
  -7  11  -5 87.3621 59.3758  20
  -7  11  -5 119.215 61.5568  17
   7  11   5 79.3379 56.4165   1
  -7  11  -5 156.473 64.1976   9
  -7  11  -6 171.530 61.9345  17
   7  11   6 97.7518 62.3500  35
  -7  11  -6 117.538 60.9551  20
   7 -11   6 128.411 60.9392  23
   7  11   6 160.517 60.3474   1
  -7  11  -7 862.013 91.1695  17
   7  11   7 891.833 91.7064  35
  -7  11  -7 903.985 94.5226  20
   7 -11   7 910.721 87.8001  23
   7  11   7 831.944 85.3770   1
   7 -11   8 364.707 62.2310  23
  -7  11  -8 412.181 72.0322  20
   7  11   8 340.560 61.7262   1
  -7  11  -8 369.307 67.8527  17
  -7  11  -9 420.585 70.8227  20
   7 -11   9 623.494 67.1345  23
   7  11   9 548.584 65.4908   1
  -7  11  -9 567.504 70.6375  17
  -7  11 -10-17.6210 39.3734  20
   7 -11  10 42.2255 41.6928  23
  -7  11 -10-36.5668 39.3637  27
  -7  11 -10-4.43145 46.2324  28
  -7  11 -11 308.229 49.8353  20
   7 -11  11 339.774 46.2295  23
  -7  11 -11 258.847 47.8154  27
  -7  11 -11 249.737 51.2734  28
   7 -13  -7 558.861 46.7512  22
  -7 -13   7 545.645 45.5949  24
   7  13  -7 465.644 49.8852  28
   7 -13  -6 599.064 51.8162  22
  -7 -13   6 496.293 48.9459  24
  -7  13   6 584.257 57.5667  26
   7  13  -6 522.181 55.9364  28
   7 -13  -5 569.106 52.3825  22
  -7 -13   5 413.573 47.2318  24
   7  13  -5 404.879 52.6217  28
  -7  13   5 469.197 57.0654  26
   7 -13  -4 69.2602 32.2700  22
  -7 -13   4 40.1010 32.3630  24
  -7  13   4 77.1652 42.6495  26
   7 -13  -3 1064.85 74.0299  22
  -7 -13   3 1109.46 75.3986  24
  -7  13   3 968.892 82.0509  26
  -7  13   2 1598.51 105.216  26
  -7 -13   2 1556.93 89.6426  24
   7  13  -1 368.182 53.7843   1
  -7  13   1 403.991 59.4537  26
   7  13   0 423.021 58.9563  35
  -7  13   0 440.231 60.8597  26
   7  13   0 488.826 56.6204   1
   7  13   1 480.849 57.1741   1
   7  13   1 405.252 58.8117  35
  -7  13  -1 613.980 61.5641  17
   7  13   2 408.832 54.1834   1
   7  13   2 431.531 58.5493  35
  -7  13  -2 292.235 49.1942  17
   7  13   3 1079.70 77.0226  35
   7  13   3 831.171 65.1424   1
   7 -13   3 910.339 65.4810  23
  -7  13  -3 843.727 71.2183  17
   7  13   4 54.5745 40.1005  35
   7  13   4 46.7252 32.1890   1
   7 -13   4 78.7870 35.3200  23
  -7  13  -4 86.4032 36.8656  17
  -7  13  -5 41.7859 30.5822  17
   7 -13   5 49.6833 29.8740  23
   7  13   5 42.5620 31.3379  35
  -8   0  22 62.9576 44.5739   2
   8   0 -22 19.5447 43.3326  30
   8   0 -21-49.2065 58.8437  30
  -8   0  21 68.0034 56.5420   2
  -8   0  21-19.0706 44.1824  24
  -8   0  21-30.0542 58.5875  10
  -8   0  20 1182.53 114.865   2
  -8   0  20 1061.56 105.900  24
  -8   0  20 1253.99 116.077  10
  -8   0  19-21.0962 55.7796  24
  -8   0  19-44.1126 77.7546  10
  -8   0  18 911.138 113.542  24
  -8   0  18 1082.55 126.409  10
  -8   0  17 7.91820 66.2011  24
  -8   0  17 16.8279 86.9719  10
  -8   0  16 476.989 93.2072  24
  -8   0  15-29.7532 61.2980  24
  -8   0  14 1222.75 111.223  25
  -8   0  14 1160.15 206.482   4
  -8   0  14 846.392 100.016  24
  -8   0  13 6.16051 51.8771  25
  -8   0  13-42.8116 121.004   4
  -8   0  13-55.5422 55.5069  24
  -8   0  12 7134.59 431.697   4
  -8   0  11 68.5112 102.693   4
  -8   0  11-14.0851 66.0172  21
  -8   0  10 197.223 102.882   4
   8   0 -10 68.1953 66.3221   6
  -8   0  10 224.583 80.8794  21
  -8   0   9 32.8385 63.7909   8
  -8   0   9 134.961 100.024   4
   8   0  -9 60.4419 75.3388   6
  -8   0   9 10.9970 67.7510  21
  -8   0   8 91335.8 2475.25   4
   8   0  -8 90659.8 2412.47   6
  -8   0   8 88176.1 2417.17  21
   8   0  -7 47.8798 62.7924   6
  -8   0   7 8.33040 69.1507  21
   8   0  -6 45651.2 1272.60   6
  -8   0   6 45318.8 1269.08  21
   8   0  -5 12.5485 42.5304   6
  -8   0   5 50.3830 42.6905  21
   8   0  -4 19524.2 597.327   6
  -8   0   4 20371.9 598.863  21
   8   0  -4 19300.5 668.069  41
   8   0  -3 4.91607 31.8371   6
  -8   0   3 4.88544 28.8821  21
   8   0  -3 18.0065 69.1056  41
   8   0  -2 38679.0 1038.01   6
  -8   0   2 37584.9 1035.39  21
   8   0  -2 38824.2 1097.59  42
   8   0  -2 38118.6 1112.02  41
   8   0  -1 26.0597 24.3984   6
  -8   0   1 59.9116 45.2017  11
  -8   0   1 15.8145 24.9908  15
  -8   0   1 3.90023 26.1483  21
   8   0  -1-14.0047 49.9726  42
   8   0  -1 23.4690 54.1618  41
   8   0   0 6165.11 209.280   6
  -8   0   0 6371.14 258.043  11
  -8   0   0 5581.45 217.143  15
  -8   0   0 6117.06 213.014  21
   8   0   0 5914.18 268.330  41
   8   0   0 5998.47 263.621  42
   8   0   1-7.45622 51.6216  41
   8   0   1 34.8069 50.6437  42
  -8   0  -1 6.90352 44.1730  11
   8   0   2 5544.03 252.882  41
   8   0   2 4895.64 236.434  42
   8   0   2 5414.44 243.204   4
  -8   0  -2 5358.32 248.754  11
   8   0   3 30.7741 50.4185  42
   8   0   3 16.2306 48.6620  41
   8   0   3 62.9809 58.3471   4
  -8   0  -3 23.4295 33.4475  12
   8   0   4 31894.6 939.527  41
   8   0   4 29725.9 928.326   4
  -8   0  -4 30981.3 882.299  12
   8   0   5 59.1016 82.3872  41
   8   0   5 107.658 83.6528  42
   8   0   5 80.6563 93.4590   4
  -8   0  -5 118.325 68.5420  12
   8   0   6 45684.3 1317.25  41
   8   0   6 43116.2 1315.39   4
  -8   0  -6 44529.5 1310.66  13
  -8   0  -6 43614.4 1256.34  12
   8   0   7 13.1919 92.2768   4
  -8   0  -7 25.8009 89.3124  14
  -8   0  -7-12.1640 83.3319  13
  -8   0  -7-28.9337 66.7715  12
   8   0   8 19118.9 731.021   4
  -8   0  -8 19496.2 728.675  14
  -8   0  -8 19493.4 717.902  13
  -8   0  -8 19036.7 674.231  12
   8   0   9-51.3838 92.1711   4
  -8   0  -9-16.7075 85.1317  14
  -8   0  -9 46.6190 89.2053  13
  -8   0  -9 103.253 78.4527  12
   8   0  10 2793.94 163.955   2
   8   0  10 2642.03 254.377   4
  -8   0 -10 2240.70 236.630  14
  -8   0 -10 2240.67 208.950  12
   8   0  11 27.0184 58.0632  40
   8   0  11-6.29378 55.8999  34
   8   0  11 53.8753 44.7639  36
   8   0  11-35.7888 70.8071   2
   8   0  11 21.3058 102.105   4
  -8   0 -11-232.886 128.688  14
  -8   0 -11-49.8956 91.0307  12
   8   0  11 17.8811 60.1534  32
   8   0  11 11.7176 56.4594  33
   8   0  12 338.544 68.7529  36
   8   0  12 342.698 74.5624  34
   8   0  12 390.401 85.6235  40
   8   0  12 373.458 130.138   4
   8   0  12 413.494 96.4870   2
  -8   0 -12 211.843 141.379  14
  -8   0 -12 461.983 130.847  12
   8   0  12 275.107 76.3829  33
   8   0  12 299.008 83.6097  32
   8   0  13-27.3291 70.9531  33
   8   0  13 6.93746 76.8857  32
   8   0  13-29.1995 62.3264  34
   8   0  13 31.4378 77.3518  40
   8   0  13-58.1245 86.2312   2
   8   0  14 57.6396 79.8526  32
   8   0  14-14.1861 69.4512  33
   8   0  14 75.4976 64.9029  34
   8   0  14-40.6063 91.4590  40
   8   0  14 68.6331 89.0958   2
   8   0  15 57.5065 79.0147  32
   8   0  15 56.6132 74.8384  33
   8   0  15-22.5228 70.7756  34
   8   0  15-51.1007 86.7920   2
   8   0  16 1178.36 124.122  32
   8   0  16 940.637 108.836  34
   8   0  16 1039.08 113.859  33
   8   0  16 1128.89 129.080   2
   8   0  17 49.6987 71.3309  32
   8   0  17 36.1412 76.1069   2
   8   0  18 47.4918 63.2767  32
   8   0  18-120.750 79.1238  39
   8   0  18 48.6669 65.1897   2
   8   0  19 16.5772 51.5592  32
   8   0  19 14.1730 64.7303  39
   8   0  19-4.71520 52.0438   2
   8   0  20 36.6732 37.4007  32
   8   0  20-9.66858 47.8788  39
   8   2 -21-28.3584 46.7555  30
   8  -2 -21 33.1854 48.5436  30
  -8  -2  21-13.2689 46.9831   2
  -8   2  21-32.3501 55.4175   2
  -8  -2  21-17.0284 37.5709  24
   8  -2 -21 22.3944 45.4232  18
   8  -2 -20 105.697 59.7087  18
   8  -2 -20 171.418 69.3484  30
   8   2 -20 129.038 64.2520  30
  -8  -2  20 218.859 67.9917   2
  -8   2  20 156.246 68.3424   2
  -8   2  20 243.252 71.2499  10
  -8  -2  20 253.161 69.6986  10
  -8  -2  20 160.413 58.3962  24
  -8   2  19 236.432 82.6353   2
  -8  -2  19 377.772 83.8737   2
  -8  -2  19 394.443 83.2129  10
  -8   2  19 386.718 89.2608  10
  -8  -2  19 222.061 69.8276  24
  -8   2  19 347.934 79.3738  24
  -8  -2  18 95.6336 72.7801  10
  -8   2  18 7.71841 78.6630  10
  -8  -2  18 43.1835 57.0950  24
  -8   2  18 23.2212 67.4390  24
  -8  -2  17 903.111 116.031  10
  -8   2  17 865.079 121.472  10
  -8   2  17 733.343 107.984  24
  -8  -2  17 725.003 100.923  24
  -8  -2  16 3040.57 184.708  24
  -8   2  16 2921.34 193.297  24
  -8   2  15 7881.29 330.206  25
  -8  -2  15 8347.51 328.112  24
  -8   2  15 7720.09 330.042  24
   8   2 -14 446.337 85.9566  19
  -8   2  14 517.860 84.4917  24
  -8  -2  14 473.691 78.3175  24
  -8   2  14 468.862 86.8287  25
  -8   2  14 543.945 158.985   4
  -8  -2  14 771.822 176.119   4
  -8  -2  14 358.433 125.214   5
   8   2 -13 4481.86 215.007  19
  -8   2  13 3987.79 205.510  25
  -8   2  13 4376.22 346.084   4
  -8  -2  13 4035.42 328.968   4
  -8   2  13 3684.26 202.512  24
  -8  -2  13 4462.69 203.888  24
  -8   2  12 5865.44 247.605  25
  -8   2  12 5900.20 383.967   4
  -8  -2  12 5779.52 377.036   4
  -8  -2  12 5661.81 235.581  24
  -8   2  12 5831.75 247.207  24
  -8   2  11 20064.0 786.979   4
  -8  -2  11 19766.6 773.211   4
  -8  -2  10 3173.10 233.590   8
  -8   2  10 2717.99 238.081   4
  -8  -2  10 3161.67 249.524   4
  -8  -2  10 3145.17 223.679  21
  -8  -2   9 13879.7 562.621   8
  -8   2   9 15192.1 595.173   4
  -8  -2   9 14570.6 584.581   4
   8  -2  -9 15657.5 550.664   6
  -8  -2   9 13619.6 536.949  21
  -8  -2   8 196.223 74.8709   8
  -8   2   8 182.561 102.567   4
   8  -2  -8 104.971 68.8956   6
  -8  -2   8 246.322 101.597   4
  -8  -2   8 178.282 72.1792  21
  -8  -2   7 14774.0 562.745   8
  -8   2   7 15695.4 579.471   4
  -8  -2   7 15005.1 568.076   4
  -8  -2   7 15221.5 546.850  21
  -8  -2   6 18744.9 641.582   8
   8  -2  -6 19237.8 614.741   6
  -8   2   6 17902.8 613.561  21
  -8  -2   6 19651.5 626.283  21
   8   2  -5 6530.08 285.040   7
   8  -2  -5 6478.99 276.435   6
  -8  -2   5 6607.72 297.713   8
  -8  -2   5 6895.26 291.758  21
  -8   2   5 5910.92 266.413  21
   8   2  -5 6653.09 332.367  41
   8  -2  -5 5855.18 317.259  41
   8   2  -4 14929.3 502.374   7
   8  -2  -4 15267.9 496.482   6
  -8  -2   4 15292.6 520.432   8
  -8   2   4 15586.5 494.219  21
  -8  -2   4 14857.8 510.288  21
   8   2  -4 15755.1 559.628  41
   8  -2  -4 14984.6 551.485  41
   8   2  -3 113.481 44.3806   7
   8  -2  -3 77.3095 46.1445   6
  -8  -2   3 135.862 55.5194  15
  -8  -2   3 197.427 56.0183   8
  -8   2   3 171.489 41.6686  21
  -8  -2   3 202.886 57.5621  21
   8   2  -3 108.959 63.5959  41
   8  -2  -3 70.7819 54.5975  41
   8   2  -3 100.036 55.9748  42
   8   2  -2 40834.3 1094.61   7
  -8  -2   2 39928.3 1133.92  15
  -8  -2   2 39799.2 1112.33   8
  -8  -2   2 41446.2 1130.76  21
   8  -2  -2 38030.6 1141.60  41
   8   2  -2 39430.5 1144.70  42
   8   2  -2 38284.2 1143.42  41
   8   2  -1 23998.2 681.835   7
  -8  -2   1 24338.2 703.005   8
  -8  -2   1 23344.2 733.541  15
  -8  -2   1 22660.9 716.408  21
   8   2  -1 23180.5 735.451  41
   8  -2  -1 24136.9 740.461  41
   8   2  -1 25909.7 757.953  42
  -8  -2   0 160032. 4134.35  16
  -8  -2   0 165299. 4183.98  15
  -8  -2   0 160078. 4120.19   8
  -8  -2   0 160394. 4157.48  21
   8   2   0 171414. 4199.62  42
   8  -2   0 158422. 4167.78  41
   8   2   0 163010. 4171.79  41
   8  -2   1 91047.4 2408.02  41
   8   2   1 89558.5 2435.60  42
   8   2   1 91092.7 2408.30  41
  -8   2  -1 93349.2 2457.31  11
   8   2   2 95494.0 2509.94  42
   8  -2   2 93138.8 2469.20  41
   8   2   2 91096.2 2466.88  41
   8  -2   2 94244.0 2459.49   5
   8  -2   2 94838.2 2466.92   4
   8   2   2 91956.3 2465.26   4
  -8   2  -2 93775.8 2520.56  11
   8   2   3 3908.78 211.434  41
   8  -2   3 3918.37 213.510  41
   8   2   3 3885.61 233.083  42
   8  -2   3 3668.81 202.252   5
   8  -2   3 3524.94 206.014   4
   8   2   3 3711.52 212.175   4
  -8   2  -3 3715.03 243.814  11
   8  -2   4 6753.56 300.842  41
   8   2   4 6200.16 292.711  41
   8   2   4 6089.61 316.649  42
   8  -2   4 5741.49 273.776   5
   8  -2   4 5974.04 291.856   4
   8   2   4 6154.77 294.760   4
  -8   2  -4 6158.41 329.911  11
  -8   2  -4 5906.75 294.526  13
   8  -2   5 68250.2 1792.74  41
   8   2   5 61292.2 1784.14  41
   8  -2   5 62723.3 1761.44   5
   8  -2   5 62688.8 1784.76   4
   8   2   5 61226.3 1783.93   4
  -8   2  -5 66644.0 1849.62  11
  -8   2  -5 65209.5 1799.36  14
  -8   2  -5 64844.6 1797.37  13
   8   2   6 192.248 89.7768  41
   8  -2   6 122.575 83.4155  41
  -8   2  -6 100.907 104.939  11
  -8   2  -6 218.898 94.2083  14
  -8   2  -6 194.135 94.7736  13
   8  -2   6 125.324 88.2691   4
   8   2   6 129.922 87.6134   4
  -8   2  -7 23053.1 848.762  11
  -8   2  -7 22886.4 816.525  14
  -8   2  -7 23543.8 817.671  13
   8  -2   7 22869.6 804.204   4
   8   2   7 22819.1 811.133   4
  -8   2  -8 5724.22 365.717  11
  -8   2  -8 5383.74 339.950  14
  -8   2  -8 5094.67 332.937  13
  -8  -2  -8 5317.57 301.654  12
   8  -2   8 5395.43 329.570   4
   8   2   8 5521.20 341.082   4
  -8   2  -9 1207.80 197.610  11
  -8   2  -9 1494.51 199.005  14
  -8   2  -9 1152.28 173.955  13
  -8  -2  -9 1302.72 159.901  12
   8   2   9 1372.73 183.408   4
   8  -2   9 1450.73 183.957   4
   8  -2  10 1007.48 162.850   4
   8   2  10 837.223 155.885   4
   8  -2  10 799.569 95.9107   2
   8   2  10 735.422 97.6523   2
   8  -2  10 908.646 89.3158  37
   8  -2  10 768.884 84.2066  36
   8  -2  10 912.142 91.6380  33
   8  -2  10 903.957 89.2565  34
   8   2  10 884.810 95.5039  44
   8   2  10 832.451 92.1697  40
   8  -2  10 1053.28 98.3651  40
   8   2  10 897.055 93.8639  32
  -8  -2 -10 788.118 137.151  12
  -8   2 -10 940.453 173.395  11
  -8   2 -10 693.781 156.737  14
  -8   2 -10 695.136 161.414  13
   8  -2  10 833.153 87.0207  23
   8  -2  11 1197.04 119.387   2
   8   2  11 1221.60 121.609   2
   8  -2  11 1289.91 190.069   4
   8   2  11 1155.50 186.539   4
   8  -2  11 1177.28 112.292  33
   8  -2  11 1324.28 110.955  36
   8  -2  11 1409.98 116.017  34
   8   2  11 1280.31 118.411  40
   8   2  11 1228.61 112.304  44
   8  -2  11 1323.88 117.025  40
   8   2  11 1203.81 109.030  32
   8  -2  11 1299.76 116.250  32
  -8  -2 -11 1264.62 177.370  12
  -8   2 -11 1459.21 226.377  11
  -8   2 -11 1300.90 213.761  14
   8  -2  11 1096.24 105.484  23
   8  -2  12 5814.19 267.528   2
   8   2  12 5724.34 271.593   2
   8  -2  12 6079.17 263.608  34
   8  -2  12 5684.80 254.540  36
   8  -2  12 5965.65 259.232  33
   8  -2  12 6212.36 270.244  40
   8   2  12 5452.48 263.821  40
   8   2  12 5966.47 258.917  32
   8  -2  12 5826.10 258.797  32
  -8   2 -12 5238.96 435.625  11
  -8   2 -12 5887.67 448.337  14
   8  -2  12 5717.23 250.642  23
   8  -2  13 5405.96 254.106  36
   8   2  13 5557.70 250.278  33
   8  -2  13 5644.77 258.826  34
   8  -2  13 5607.46 255.396  33
   8  -2  13 5566.67 267.957   2
   8   2  13 5924.16 278.533   2
   8   2  13 5199.71 262.807  40
   8  -2  13 5851.30 269.584  40
   8   2  13 5396.32 255.256  32
   8  -2  13 5769.39 258.256  32
   8  -2  14 4841.41 236.482  32
   8   2  14 4776.86 238.313  32
   8  -2  14 4588.38 233.817  33
   8   2  14 4786.67 232.102  33
   8  -2  14 5227.57 246.231  34
   8  -2  14 5006.15 249.593   3
   8  -2  14 4717.55 245.703   2
   8   2  14 4816.95 252.255   2
   8  -2  15 69.8432 70.8355  32
   8   2  15-7.18655 84.3649  32
   8  -2  15 70.1403 72.8428  33
   8   2  15 32.8172 93.8373  39
   8  -2  15 7.47003 65.5058  34
   8  -2  15-31.1546 75.0602   3
   8  -2  15 15.6574 79.0122   2
   8   2  15 82.3006 81.8321   2
   8  -2  16 26.3175 67.6914  33
   8  -2  16 6.53100 69.6831  32
   8   2  16 108.967 79.9483  32
   8   2  16 38.5164 94.2785  39
   8  -2  16 28.0239 63.7828  34
   8  -2  16 43.1969 70.1226   3
   8  -2  16-94.6928 78.7335   2
   8   2  16 38.3546 79.2925   2
   8  -2  17-81.7199 69.0169  33
   8  -2  17 17.2948 61.7783  32
   8   2  17 79.2858 71.0744  32
   8   2  17-20.5508 81.5721  39
   8  -2  17 6.26248 63.5122   3
   8  -2  17 57.5907 68.2738   2
   8   2  17 108.049 72.0519   2
   8  -2  18 1078.58 97.1351  32
   8   2  18 1097.98 103.199  32
   8   2  18 1114.06 116.066  39
   8  -2  18 1130.14 97.7844   3
   8  -2  18 1374.19 107.266   2
   8   2  18 1043.79 103.013   2
   8  -2  19 104.378 47.1976  32
   8   2  19 11.9345 49.0378  32
   8  -2  19 17.1840 62.9671  39
   8   2  19 13.1086 60.6816  39
   8  -2  19 101.091 47.7713   2
   8   2  19 103.507 49.3284   2
   8  -4 -21 1118.38 85.3072  18
  -8  -4  20 213.125 52.1218  24
   8  -4 -20 91.7011 56.8239  18
  -8  -4  19 21.8476 46.0064  24
   8   4 -19 79.9445 56.2132  19
   8  -4 -19 63.5886 58.9401  18
  -8  -4  18 183.350 63.4269  24
   8   4 -18 190.179 73.0005  19
   8  -4 -18 348.185 83.2859  18
  -8   4  17 43.2741 73.5057  38
  -8  -4  17 6.93829 57.6012  24
   8   4 -17 91.1576 70.8113  19
  -8  -4  16 295.259 73.6591  24
   8   4 -16 202.020 84.5418  19
   8   4 -15 164.934 79.6370  19
  -8  -4  15 289.079 76.6009  24
   8   4 -15 173.391 69.4368  27
   8   4 -14 992.180 120.034  19
   8   4 -14 888.616 102.878  17
  -8  -4  14 999.682 102.358  24
  -8   4  14 818.877 112.322  24
  -8   4  14 634.935 106.105  25
   8   4 -14 942.762 107.907  27
   8   4 -13 5296.17 257.344  19
   8   4 -13 5290.78 243.435  17
   8   4 -13 5038.73 238.288  27
  -8   4  13 4676.88 241.256  25
  -8   4  13 4626.60 238.703  24
  -8  -4  13 5398.27 235.976  24
  -8  -4  12 216.490 116.606   5
  -8   4  12 256.508 68.8450  24
  -8  -4  12 271.696 69.9892  24
   8   4 -12 161.939 75.8943  19
   8   4 -12 118.938 62.1418  27
  -8   4  12 278.804 77.0570  25
   8   4 -12 152.303 65.0259  17
  -8  -4  11 1171.55 179.158   5
  -8  -4  11 1605.02 112.133  24
  -8   4  11 1089.78 103.591  24
   8   4 -11 1539.49 123.308  19
   8   4 -11 1242.41 110.326  17
   8   4 -11 1309.23 111.779  27
  -8   4  11 1004.81 107.181  25
  -8  -4  11 1250.27 169.334   8
  -8  -4  10 4401.11 306.889   8
  -8  -4  10 3806.36 298.771   5
  -8  -4   9 14198.8 605.913   8
   8   4  -9 14433.7 593.964   7
  -8  -4   9 14056.7 611.526   5
  -8  -4   8 8401.40 423.444   8
   8  -4  -8 8488.44 385.120   6
   8   4  -8 8112.76 404.472   7
  -8  -4   8 8377.98 394.712  21
  -8  -4   7 16373.2 641.839   8
   8   4  -7 17124.7 633.147   7
   8  -4  -7 17071.2 610.088   6
  -8  -4   7 16296.3 611.328  21
  -8  -4   6 1743.71 175.017   8
   8   4  -6 1677.91 161.453   7
   8  -4  -6 1901.30 160.609   6
  -8  -4   6 1892.14 171.019  21
  -8  -4   5 12971.2 506.976   8
   8   4  -5 11659.6 474.111   7
   8  -4  -5 12114.4 466.710   6
  -8  -4   5 12126.6 488.416  21
  -8  -4   4 6314.85 311.466   8
   8   4  -4 5813.34 291.463   7
  -8  -4   4 5797.78 307.827  21
  -8  -4   3 2604.99 186.486   8
  -8  -4   3 2235.05 195.619  15
   8   4  -3 2621.08 179.476   7
  -8  -4   3 2473.63 196.197  21
   8   4  -2 7126.52 306.130   7
  -8  -4   2 7142.12 320.830   8
  -8  -4   2 7109.73 348.678  15
  -8  -4   2 6916.21 335.805  21
   8   4  -2 7433.15 333.446  42
  -8  -4   1 689.877 119.400  15
  -8  -4   1 755.207 121.621  21
   8   4  -1 755.818 116.467  42
  -8  -4   0 25213.1 823.010  16
  -8  -4   0 26388.3 863.974  15
   8   4   1 42577.9 1266.40  42
  -8  -4  -1 43150.3 1265.48  16
  -8  -4  -1 42164.6 1289.21  15
   8   4   2 22852.5 755.739  42
   8  -4   2 22502.5 736.059   5
  -8  -4  -2 20365.9 738.605  16
   8   4   3 7417.08 371.105  42
   8  -4   3 7603.11 353.586   5
  -8  -4  -3 7527.32 367.095  16
  -8   4  -3 6876.96 330.910  13
   8   4   4 9857.04 458.810  42
  -8   4  -4 10427.5 483.978  11
  -8  -4  -4 9796.65 450.331  16
  -8   4  -4 10211.6 434.376  13
   8  -4   4 10209.3 439.657   5
  -8   4  -5 769.192 145.525  11
  -8   4  -5 907.370 138.429  13
   8  -4   5 776.027 118.929   5
  -8   4  -6 9443.70 489.974  11
  -8   4  -6 9446.16 456.964  13
   8  -4   6 9923.18 451.178   5
  -8   4  -7 113.000 104.840  11
  -8   4  -7 200.445 93.7838  14
  -8   4  -7 81.8319 92.5783  13
   8  -4   7 148.737 81.4791   5
  -8   4  -8 5601.30 358.964  14
  -8   4  -8 5318.32 362.281  13
   8  -4   8 5496.76 337.414   5
   8  -4   9-5.93320 46.3101  37
   8  -4   9 125.154 59.6247  33
   8  -4   9-40.3811 47.1888  36
   8   4   9 67.9844 81.5245  39
   8   4   9 37.3570 67.3003  44
   8   4   9 46.1298 79.0247  43
  -8   4  -9 39.4526 94.5376  14
   8  -4   9 65.2107 58.7406  23
   8  -4  10 1666.09 125.670  37
   8   4  10 1645.11 150.156  39
   8  -4  10 1651.81 123.366  36
   8  -4  10 1866.20 130.197  33
   8   4  10 1766.94 137.969  44
   8   4  10 1581.47 146.961  43
   8   4  10 1558.99 127.933  32
  -8   4 -10 1956.88 240.436  14
  -8  -4 -10 1947.89 216.792  12
   8  -4  10 1829.76 129.364  23
   8   4  11 232.273 90.7164  44
   8   4  11 157.642 103.755  43
   8   4  11 165.514 72.8933  32
   8  -4  11 169.030 68.8784  33
   8  -4  11 198.103 68.0478  37
   8   4  11 86.1551 100.317  39
   8  -4  11 173.940 60.6804  36
   8  -4  11 106.243 69.6272   3
   8  -4  11 202.751 72.0316  23
   8   4  12 210.667 89.5083  44
   8  -4  12 49.0518 61.8599  36
   8   4  12 81.9045 106.409  39
   8  -4  12 33.2259 67.4080  23
   8  -4  12-7.93383 76.0574   3
   8  -4  12 20.3033 70.2967  33
   8  -4  12 27.8318 75.8613  32
   8   4  12 153.922 85.0663  32
   8  -4  13 1908.58 141.271  33
   8  -4  13 1936.63 138.706  34
   8  -4  13 1713.76 135.952  36
   8   4  13 1801.77 163.367  39
   8  -4  13 1639.33 140.715  23
   8   4  13 1744.33 148.545  32
   8  -4  13 1640.81 138.975  32
   8  -4  13 1629.54 147.102   3
   8   4  14 1978.73 155.729  32
   8  -4  14 2301.71 155.660  32
   8   4  14 2142.23 177.121  39
   8  -4  14 2065.30 147.201  34
   8  -4  14 2073.36 147.679  33
   8  -4  14 2438.16 171.590   3
   8   4  15 2475.54 170.475  32
   8  -4  15 3040.39 174.292  32
   8   4  15 2820.31 190.868  39
   8  -4  15 2720.67 164.018  33
   8  -4  15 2888.26 171.133  34
   8  -4  15 2821.66 177.983   3
   8  -4  16 95.8922 65.8420  32
   8  -4  16 118.357 64.0781  33
   8   4  16 217.360 78.8328  32
   8  -4  16 286.401 74.8047   3
   8  -4  16 98.9176 57.9760  34
   8   4  16 174.203 89.2506  39
   8  -4  17 441.183 70.8827  32
   8   4  17 367.775 77.4456  32
   8  -4  17 430.439 66.5686  33
  -8   4 -17 362.792 77.6194  19
   8   4  17 366.612 93.0113  39
   8  -4  17 387.658 74.0734   3
   8   4  18 25.5454 49.8208  32
   8   4  18 18.5655 66.9079  39
   8  -4  18 131.739 52.4964   3
   8   4  19 3.17140 47.4309  39
   8   6 -20 91.9026 37.9038  19
   8  -6 -20 48.4798 36.2478  18
   8   6 -19 123.217 48.7889  19
  -8  -6  19 119.451 42.8780  24
   8   6 -18 22.2888 51.3361  19
   8  -6 -18-16.8336 51.6954  18
  -8  -6  18 4.79962 43.9576  24
   8   6 -17 311.723 67.2736  27
   8  -6 -17 239.943 71.2902  18
   8   6 -17 368.799 78.0360  19
  -8  -6  17 436.019 71.3907  24
   8   6 -16 698.741 95.9367  27
   8  -6 -16 682.477 105.393  18
   8   6 -16 664.821 99.5682  19
  -8  -6  16 845.854 95.4841  24
   8  -6 -15-16.1571 77.4328  18
   8   6 -15 7.93209 76.8507  19
  -8  -6  15 80.8945 60.2540  24
   8   6 -15-36.4831 67.2251  27
   8   6 -15 58.1913 60.8163  17
   8   6 -14 3293.24 206.695  29
  -8  -6  14 3152.89 179.399  24
   8   6 -14 3131.57 192.280  27
   8   6 -14 2970.64 194.525  19
   8   6 -14 3140.67 190.842  17
   8  -6 -14 2914.67 195.425  18
   8  -6 -13 13294.9 488.563  18
   8   6 -13 13476.9 478.687  17
   8   6 -13 13678.0 488.399  19
  -8  -6  13 13243.3 459.436  24
   8   6 -13 13844.2 498.940  29
   8   6 -13 13493.6 476.757  27
  -8   6  13 13564.8 487.295   9
   8  -6 -12 5325.06 265.421  18
   8   6 -12 5316.32 255.111  17
   8   6 -12 4874.69 251.755  19
  -8  -6  12 5575.86 245.238  24
   8   6 -12 5030.03 247.157  20
   8   6 -12 5192.38 274.698  29
   8   6 -12 5273.22 253.897  27
  -8   6  12 5675.21 263.406   9
   8   6 -11 4454.53 225.769  17
   8   6 -11 4131.79 225.031  19
   8  -6 -11 4349.34 232.943  18
  -8  -6  11 4735.26 221.435  24
   8   6 -11 4763.95 229.952  20
   8   6 -11 3991.55 237.424  29
   8   6 -11 4208.50 219.276  27
  -8   6  11 4448.84 229.805   9
   8   6 -10 4888.92 361.514   7
  -8  -6  10 5068.05 375.632   5
   8  -6 -10 5085.09 248.183  18
   8   6 -10 5335.33 247.879  19
   8   6 -10 5478.42 246.082  17
  -8  -6  10 5068.98 233.497  24
   8   6 -10 5466.64 250.358  20
   8   6 -10 5413.11 264.099  29
   8   6 -10 4639.45 232.602  27
  -8   6  10 5221.42 247.556   9
  -8  -6  10 5786.10 392.627   8
   8   6  -9 4169.10 323.770   7
   8   6  -9 4660.62 220.005  17
  -8  -6   9 4555.89 209.065  24
   8   6  -9 4181.49 215.462  20
   8   6  -9 4473.22 234.828  29
   8   6  -9 4643.32 217.014  27
  -8   6   9 4544.48 223.992   9
  -8  -6   9 4686.50 348.086   8
   8   6  -8 7559.54 429.222   7
   8   6  -8 7529.84 296.336  17
  -8  -6   8 7835.51 289.844  24
   8   6  -8 7436.15 301.011  20
   8   6  -8 7511.42 316.410  29
   8   6  -8 7264.74 290.223  27
  -8   6   8 7373.97 302.288   9
  -8  -6   8 7911.86 449.804   8
   8   6  -7 20413.0 809.616   7
  -8   6   7 21476.2 658.929   9
  -8  -6   7 22298.5 845.408   8
   8   6  -6 2307.05 217.924   7
   8  -6  -6 2259.46 201.490   6
  -8   6   6 2666.84 154.624   9
  -8  -6   6 2467.43 227.862   8
   8   6  -5 1389.24 163.864   7
  -8  -6   5 1261.77 164.047   8
  -8  -6   4-15.5962 77.9278  21
   8   6  -4 41.8338 55.7422   7
  -8  -6   4 75.3743 73.8012   8
  -8  -6   3 27206.8 940.042  21
   8   6  -3 26159.5 898.641   7
  -8  -6   3 26798.0 947.747  15
  -8  -6   3 27246.1 923.832   8
  -8  -6   2 92.6274 83.1257  21
  -8  -6   2 142.322 86.5999  15
  -8  -6   1 9356.46 461.658  21
  -8  -6   1 9549.26 471.169  15
  -8  -6   0 21868.8 813.368  21
  -8  -6   0 22521.8 834.864  15
  -8  -6  -1 4287.26 296.396  16
  -8  -6  -1 3975.27 298.085  15
  -8  -6  -2 435.635 115.301  16
  -8  -6  -2 443.783 116.828  15
  -8  -6  -3 55.0484 87.9630  15
  -8  -6  -3 124.145 88.6365  16
  -8   6  -3 88.1702 78.8333   7
   8  -6   3 75.9385 83.1534   5
  -8   6  -4 7049.60 404.400   7
  -8  -6  -4 5839.14 382.789  16
   8  -6   4 6312.37 370.056   5
  -8  -6  -5 659.531 141.083  16
   8   6   5 748.299 78.2928   1
   8  -6   5 954.788 148.766   5
   8   6   6 1724.36 145.828  39
   8   6   6 1870.84 146.858  44
   8   6   6 1833.26 142.185  43
   8   6   6 1738.67 141.024  31
  -8  -6  -6 1806.18 225.212  16
   8   6   6 1798.61 119.573   1
   8  -6   6 2150.60 221.336   5
   8  -6   7 24384.2 928.970   5
   8   6   7 24910.3 719.391   1
   8   6   7 24263.9 749.426  39
   8   6   7 23798.5 748.041  43
   8   6   7 25391.6 746.344  44
   8   6   7 23543.3 751.591  31
  -8  -6  -7 23869.3 971.639  16
   8  -6   7 24943.7 720.330  23
   8  -6   8 4711.44 343.093   5
   8   6   8 4582.49 210.528   1
   8   6   8 4552.74 242.538  39
   8   6   8 4309.74 233.929  44
   8   6   8 4555.95 241.459  31
  -8  -6  -8 4338.70 366.420  16
  -8   6  -8 4562.42 234.526  20
   8  -6   8 4442.24 210.378  23
   8   6   9 30.7917 56.4486   1
   8   6   9 104.095 99.0006  39
   8   6   9 187.459 107.307  44
   8   6   9 126.262 92.9351  31
  -8  -6  -9 148.621 107.917  16
   8  -6   9 101.074 68.6110  23
   8   6  10 339.766 122.153  44
   8   6  10 215.004 110.409  39
   8  -6  10 263.014 79.3454  23
   8   6  10 267.341 74.4175   1
   8  -6  10 162.541 80.7588   3
   8   6  10 234.423 99.1023  31
   8   6  11 3907.47 233.150  39
   8  -6  11 4054.17 204.884  23
   8  -6  11 4018.59 216.683   3
   8   6  11 4078.68 232.820  31
   8   6  12 1897.14 168.834  39
   8  -6  12 1914.32 142.456  23
   8  -6  12 1999.37 150.970   3
   8   6  12 1840.06 164.106  31
   8   6  13 246.090 102.061  39
   8  -6  13 314.425 81.0616  23
   8  -6  13 209.803 75.3521   3
   8  -6  13 215.136 75.3036  32
   8   6  13 228.290 84.2693  32
   8   6  13 190.714 89.8127  31
   8   6  14 65.8796 93.3975  39
   8  -6  14 5.92022 64.2783  23
   8  -6  14 66.9342 65.5489   3
   8   6  14 94.1196 73.4026  32
   8   6  14 60.8821 77.5659  31
   8   6  15 145.371 70.4580  32
   8   6  15-6.64570 69.9728  31
   8   6  15 64.3595 83.3647  39
   8  -6  15-5.91424 56.3856   3
   8   6  16 5.34289 72.8152  39
   8  -6  16 89.0001 53.4446   3
  -8   6 -16-58.2169 62.9264  19
   8   6  17 216.174 67.2187  39
  -8   6 -17 101.444 51.6757  19
   8  -6  17 191.406 49.0070   3
   8   8 -18-5.73189 27.7665  27
   8   8 -18-2.94567 34.5790  19
   8   8 -17 91.7688 50.6184  29
  -8  -8  17 200.262 44.9141  24
   8   8 -17 136.745 47.4694  27
   8   8 -17 24.1794 46.1794  19
   8   8 -16 337.707 69.4011  29
   8   8 -16 331.082 62.6177  27
  -8  -8  16 382.311 58.7442  24
   8   8 -15-5.77712 56.8570  19
  -8  -8  15-5.16355 52.8725  24
   8   8 -15 45.9562 64.2788  29
   8   8 -15-11.7257 54.6457  27
   8   8 -15 11.7435 60.4098  17
   8   8 -14 634.698 90.0556  19
  -8  -8  14 825.593 88.9190  24
   8   8 -14 578.080 86.2060  20
   8   8 -14 811.767 96.6521  27
   8   8 -14 715.673 95.7564  17
   8   8 -14 744.060 106.087  29
   8   8 -13 846.755 103.118  20
  -8  -8  13 862.845 97.6970  24
   8   8 -13 933.349 121.971  29
   8   8 -13 831.441 102.704  27
   8   8 -13 704.229 96.9884  17
  -8   8  13 916.503 106.457   9
   8   8 -12 3953.20 216.432  17
  -8  -8  12 4284.93 208.788  24
   8   8 -12 3868.26 215.688  20
   8   8 -12 3990.58 211.668  27
  -8   8  12 3928.80 221.856   9
   8   8 -12 4291.00 235.024  29
   8   8 -11 170.003 76.4784  20
  -8  -8  11 198.357 68.5307  24
   8   8 -11 242.598 87.8153  28
   8   8 -11 223.953 77.6832  27
   8   8 -11 177.467 69.1432  17
  -8   8  11 259.048 78.0458   9
   8   8 -11 136.606 88.8399  29
  -8  -8  10 290.898 74.8270  24
   8   8 -10 222.538 79.2670  20
   8   8 -10 249.298 98.7281  29
   8   8 -10 244.907 75.5461  27
   8   8 -10 415.961 94.6894  28
   8   8 -10 162.228 70.6295  17
  -8   8  10 329.756 85.9969   9
   8   8  -9 547.953 91.5329  17
  -8  -8   9 720.864 93.6108  24
   8   8  -9 518.588 98.1238  20
   8   8  -9 441.984 106.370  29
   8   8  -9 753.486 95.2975  27
   8   8  -9 642.782 105.177  28
  -8   8   9 565.267 96.1784   9
   8   8  -8 6683.68 293.321  17
   8   8  -8 6806.44 303.879  20
  -8  -8   8 7053.03 291.833  24
   8   8  -8 7431.66 327.622  29
   8   8  -8 7207.44 318.076  28
  -8   8   8 6821.72 308.889   9
   8   8  -7 1908.01 237.181   7
   8   8  -7 2717.20 165.684  17
   8   8  -7 2601.99 183.247  29
   8   8  -7 2528.96 168.290  20
   8   8  -7 2555.59 183.963  28
  -8   8   7 2415.71 170.547  26
  -8   8   7 2691.04 177.065   9
   8   8  -6 2037.31 235.909   7
   8   8  -6 1939.53 148.688  20
   8   8  -6 2049.47 163.044  28
  -8   8   6 1951.48 150.602  26
  -8   8   6 1804.25 147.808   9
   8   8  -6 2086.63 160.346  29
   8   8  -5 1524.63 127.713  20
   8   8  -5 1510.89 137.302  29
   8   8  -5 1268.47 131.535  28
  -8   8   5 1376.70 130.151  26
  -8   8   5 1368.93 131.703   9
  -8  -8   5 1508.19 194.257   8
   8   8  -4 816.588 109.656  29
  -8   8   4 810.503 104.430  17
  -8   8   4 722.913 99.5564  26
   8   8  -4 827.103 112.268  28
  -8   8   4 753.018 103.854   9
  -8  -8   3 773.565 160.137  21
  -8   8   3 881.536 105.396  17
   8   8  -3 833.136 106.469  29
  -8   8   3 767.067 102.556  26
   8   8  -3 711.533 110.239  28
  -8   8   3 859.810 105.719   9
   8   8  -2 5036.84 238.820  35
  -8   8   2 5161.69 256.856  17
   8  -8  -2 5639.82 238.771  22
  -8  -8   2 6011.21 391.364  21
  -8   8   2 5448.10 258.145  26
   8   8  -2 5608.09 257.697  26
   8   8  -2 5625.93 260.077  28
  -8   8   2 5502.35 261.653   9
  -8   8   1 3065.36 185.835  17
   8  -8  -1 2946.16 161.353  22
  -8  -8   1 2317.47 247.195  21
   8   8  -1 2706.13 175.977  28
   8   8  -1 2531.52 167.144  26
  -8   8   1 2850.23 175.379  26
  -8   8   1 2673.75 177.490   9
  -8   8   0 907.212 110.929  17
   8  -8   0 870.780 89.6975  22
  -8  -8   0 815.863 159.028  21
   8   8   0 739.194 97.6102  26
  -8   8   0 699.112 94.3493  26
   8   8   0 865.896 108.040  28
  -8   8   0 675.912 103.975   9
  -8  -8   0 725.467 158.946  15
  -8   8  -1 1421.75 202.012   7
  -8   8  -1 1660.06 141.154  17
   8  -8   1 1429.44 117.308  22
  -8  -8  -1 1573.25 211.556  21
   8   8   1 1508.40 131.726  28
   8   8   1 1564.32 130.876  26
  -8  -8  -1 1538.27 213.635  15
  -8   8  -2 280.381 117.045   7
   8  -8   2 352.378 72.0059  22
  -8  -8  -2 496.074 143.214  21
   8   8   2 284.225 75.9546  26
  -8   8  -2 364.050 84.3319  17
  -8  -8  -2 352.178 124.709  15
  -8   8  -3 2407.98 170.383  17
   8  -8   3 2577.82 152.459  22
  -8  -8  -3 2877.76 286.066  15
  -8   8  -3 2317.21 263.504   7
  -8   8  -4 9349.83 364.741  17
   8   8   4 8505.07 359.415  39
  -8   8  -4 8921.58 354.820  20
  -8  -8  -4 7994.52 500.577  15
  -8   8  -4 8356.78 515.261   7
  -8   8  -5 4294.81 228.830  20
   8   8   5 4615.05 246.986  39
  -8   8  -5 4245.05 232.298  17
   8   8   5 4291.49 208.663   1
  -8  -8  -5 4040.09 352.703  16
   8   8   6 2789.03 197.566  39
  -8   8  -6 3047.28 193.098  17
   8   8   6 2492.59 189.589  31
  -8   8  -6 2731.95 184.836  20
   8   8   6 2857.55 168.465   1
   8   8   7 8147.31 348.920  39
  -8   8  -7 8182.88 343.496  17
  -8   8  -7 7593.17 338.848  20
   8  -8   7 8067.79 313.322  23
   8   8   7 8415.92 319.622   1
   8   8   7 7741.11 349.153  31
   8   8   8 1445.70 154.249  39
  -8   8  -8 1499.81 142.572  20
   8  -8   8 1613.61 130.470  23
   8   8   8 1412.09 121.866   1
   8   8   8 1397.52 148.727  31
   8   8   9 99.1334 101.776  39
  -8   8  -9-25.5943 70.8164  20
   8  -8   9-25.8077 66.3787  23
   8   8   9 19.6891 63.9223   1
   8   8   9-44.5196 92.4655  31
   8   8  10 335.790 111.594  39
  -8   8 -10 326.596 83.6294  20
   8  -8  10 403.346 81.0870  23
   8   8  10 356.096 76.1848   1
   8   8  10 241.470 95.9436  31
   8   8  11 97.7526 85.0562  31
  -8   8 -11 182.081 73.9737  20
   8  -8  11 125.805 66.4822  23
   8   8  11 150.633 99.0525  39
   8   8  12 1081.57 123.436  31
   8   8  12 1315.34 134.450  39
   8  -8  12 1067.65 104.138  23
   8   8  13 124.863 74.0731  31
   8   8  13 211.931 88.9838  39
   8  -8  13 166.956 60.9742  23
  -8   8 -13 34.9962 66.0166  19
   8   8  14 156.652 75.4951  39
  -8   8 -14 35.4075 57.9667  19
  -8   8 -14 137.212 69.3611  28
   8  -8  14 257.132 57.0911  23
  -8   8 -15 391.073 64.9017  29
  -8   8 -15 262.393 64.5455  28
   8   8  15 453.186 73.4448  39
  -8   8 -16 57.7690 38.1437  29
   8  10 -15-8.83450 30.1540  27
   8  10 -15 20.4202 28.2629  20
  -8 -10  15-2.48215 28.0623  24
   8  10 -15 13.4811 38.2514  29
   8  10 -14 26.1009 40.3130  27
  -8 -10  14 69.6469 34.9281  24
   8  10 -14 23.9353 40.8577  20
   8  10 -14 8.77750 45.5851  29
  -8 -10  13 411.250 56.0831  24
   8  10 -13 490.206 68.9725  20
   8  10 -13 446.141 68.9263  28
   8  10 -13 417.632 61.4280  27
   8  10 -13 534.417 68.4274  17
   8  10 -13 449.752 71.2345  29
   8  10 -12 119.345 60.9733  20
  -8 -10  12 97.8682 47.5864  24
   8  10 -12 128.506 48.2318  27
   8  10 -12 118.845 58.5742  28
   8  10 -12 129.228 53.0771  17
  -8  10  12 111.951 53.7244   9
   8  10 -12 152.259 65.8975  29
   8  10 -11 113.898 63.2611  20
  -8 -10  11 98.8399 52.7933  24
   8  10 -11 27.0224 65.1306  29
   8  10 -11 129.604 64.7844  28
   8  10 -11 65.0775 53.2424  17
  -8  10  11 39.2091 58.8033   9
   8  10 -10 3626.67 196.211  20
  -8 -10  10 3697.87 181.790  24
   8  10 -10 3896.45 206.313  29
   8  10 -10 3675.65 190.407  17
   8  10 -10 3725.39 204.058  28
  -8  10  10 3666.18 200.858   9
   8  10  -9 826.493 100.259  20
  -8 -10   9 700.163 88.3060  24
   8  10  -9 617.703 103.834  28
   8  10  -9 665.111 89.7500  17
  -8  10   9 725.194 100.910   9
   8  10  -9 690.177 102.001  29
   8  10  -8 288.507 74.9892  20
  -8 -10   8 367.285 74.1305  24
  -8  10   8 231.628 69.3662  26
   8  10  -8 325.091 92.1521  28
   8  10  -8 289.350 70.2334  17
  -8  10   8 218.472 77.1128   9
   8  10  -8 284.607 86.8263  29
   8  10  -7 59.7816 63.3768  20
  -8 -10   7 52.4313 60.3958  24
   8  10  -7 25.1689 76.8489  28
  -8  10   7 40.8175 68.7506  26
  -8  10   7 56.2457 72.2765   9
   8  10  -7 104.384 78.6280  29
   8 -10  -6 4861.93 226.678  22
   8  10  -6 4664.09 247.272  28
  -8  10   6 4664.12 242.525  26
  -8  10   6 4537.60 237.871   9
   8  10  -6 4466.09 236.008  29
   8 -10  -5 3631.28 199.600  22
  -8  10   5 4098.24 225.134   9
   8  10  -5 4230.18 231.121  28
  -8  10   5 3999.84 224.964  26
   8 -10  -4 128.581 67.9834  22
  -8  10   4 8.78316 66.2846  26
   8  10  -4 43.0673 81.6725  28
  -8  10   4 93.1224 72.2979   9
   8 -10  -3 1613.74 127.429  22
  -8  10   3 1492.97 138.521  17
  -8  10   3 1433.02 141.301  26
   8  10  -3 1518.47 144.127  28
  -8  10   3 1588.03 143.177   9
   8  10  -2 4823.11 237.219  35
   8 -10  -2 5100.67 231.757  22
  -8  10   2 5552.94 264.248  17
   8  10  -2 4954.49 254.253  28
  -8  10   2 4881.52 254.648  26
  -8  10   2 4822.84 252.707   9
   8  10  -1 5088.85 247.160  35
   8 -10  -1 4840.15 232.837  22
  -8  10   1 5071.19 257.803  17
   8  10  -1 5127.82 255.766  28
  -8  10   1 5364.35 263.370  26
  -8  10   1 5296.97 262.061   9
   8  10   0 9580.90 377.067  35
   8 -10   0 10703.7 373.580  22
  -8  10   0 10055.7 396.108  17
  -8  10   0 9609.93 385.733  26
   8  10   0 10043.2 388.210  28
  -8  10   0 9298.36 388.520   9
  -8  10  -1 6173.19 291.023  17
   8 -10   1 6528.06 266.702  22
   8  10   1 6131.54 278.959  35
  -8  10  -1 5651.00 284.834   9
  -8  10  -2 710.732 104.979  17
   8 -10   2 783.965 93.9409  22
   8  10   2 765.077 109.616  35
  -8  10  -2 661.934 107.021   9
  -8  10  -3 246.492 82.5713  17
  -8  10  -3 352.689 83.4746  20
  -8  10  -3 307.652 90.2104   9
   8  10   3 85.5956 82.1474  35
   8  10   4 3209.04 195.127  35
  -8  10  -4 3094.77 194.076  20
  -8  10  -4 3677.02 206.865  17
   8  10   4 3274.97 182.856   1
  -8  10  -4 3542.98 210.783   9
   8  10   5 89.1989 76.8379  35
  -8  10  -5-47.7081 71.5141  20
  -8  10  -5 16.3430 64.8166  17
   8  10   5 32.1085 60.8819   1
  -8  10  -5 102.061 73.6068   9
  -8  10  -6 1095.36 117.339  17
  -8  10  -6 1267.90 125.923  20
   8 -10   6 1153.79 106.564  23
   8  10   6 1075.73 111.812  35
   8  10   6 985.958 101.156   1
  -8  10  -7 800.296 98.1154  17
  -8  10  -7 660.241 100.695  20
   8 -10   7 780.724 92.8855  23
   8  10   7 633.730 85.0933   1
   8  10   7 669.087 92.0278  35
  -8  10  -8 4192.46 209.118  17
  -8  10  -8 3575.16 213.597  28
   8  10   8 4217.73 195.278   1
  -8  10  -8 4065.13 212.494  20
   8 -10   8 4081.15 191.108  23
  -8  10  -9-13.8653 71.6683  28
   8  10   9 81.6017 54.6641   1
  -8  10  -9 59.6063 64.5150  20
   8 -10   9 34.1906 55.6610  23
  -8  10 -10 230.547 64.3355  20
   8 -10  10 251.065 59.3965  23
  -8  10 -11 10.0723 50.0727  20
   8 -10  11-11.4982 42.9911  23
  -8  10 -11 5.48094 54.4953  28
  -8  10 -12 564.795 65.0266  20
   8 -10  12 604.877 61.9863  23
  -8  10 -12 490.576 71.1992  28
  -8  10 -12 653.470 69.6125  27
   8 -10  13 88.9176 32.8791  23
  -8  10 -13 180.470 40.4234  27
  -8  10 -13 93.5813 42.2344  28
   8 -12 -10 18.4388 28.8653  22
  -8 -12  10 77.3122 31.6615  24
   8  12 -10 99.9591 34.5035  20
   8  12 -10 24.1707 39.6651  28
   8 -12  -9 621.080 58.2184  22
  -8 -12   9 701.548 60.6073  24
   8  12  -9 631.424 61.4276  20
  -8  12   9 780.706 70.0243   9
   8  12  -9 781.771 76.0855  28
   8 -12  -8 176.035 42.5020  22
  -8 -12   8 161.502 42.4595  24
  -8  12   8 119.932 46.2909   9
   8  12  -8 165.156 52.2122  28
   8 -12  -7 525.746 62.3313  22
  -8 -12   7 600.766 64.6569  24
  -8  12   7 509.001 68.6161   9
  -8  12   7 602.391 72.4660  26
   8  12  -7 665.464 77.1523  28
   8 -12  -6 29.7537 39.3926  22
  -8 -12   6-4.25611 40.3511  24
  -8  12   6 62.1181 45.3937   9
   8  12  -6 5.31880 52.3487  28
  -8  12   6 11.2554 43.5637  26
   8 -12  -5 268.964 53.5568  22
  -8 -12   5 216.131 51.0919  24
  -8  12   5 201.143 60.4052   9
  -8  12   5 132.277 56.8486  26
   8 -12  -4 167.277 48.9540  22
  -8 -12   4 28.0860 42.9105  24
  -8  12   4 129.545 51.9231   9
  -8  12   4 50.1630 52.4561  26
   8  12  -4 5.63803 54.6541  28
   8 -12  -3 42.7927 41.1696  22
  -8  12   3 69.2229 52.8488   9
   8  12  -3-5.64447 57.5367  28
  -8  12   3 140.853 60.7094  26
   8 -12  -2 1342.98 99.3537  22
  -8  12   2 1315.65 112.743  26
  -8  12   2 1549.30 115.227   9
   8  12  -1-46.8113 59.2606  35
   8 -12  -1-19.3094 44.9940  22
  -8  12   1 57.2219 52.7179  17
  -8  12   1 31.5855 52.8145  26
  -8  12   1 17.5938 49.7270   9
  -8  12   0 1344.08 107.349  17
  -8  12   0 1083.17 101.485   9
   8  12   0 1178.70 103.748  35
  -8  12  -1 198.299 63.1905  17
   8  12   1 174.183 63.8135  35
   8  12   1 139.116 53.7708   1
  -8  12  -1 200.022 58.6795   9
  -8  12  -2 1721.41 123.545  17
   8  12   2 1916.04 127.061  35
   8  12   2 1922.51 117.566   1
  -8  12  -2 2037.60 127.885   9
  -8  12  -3 66.6530 49.9592  17
   8  12   3 5.24201 53.1674  35
   8  12   3 17.8835 45.1270   1
  -8  12  -3 31.5586 49.3109   9
   8  12   4 1347.92 104.652  35
   8  12   4 1474.64 98.3872   1
   8 -12   4 1407.20 95.0477  23
  -8  12  -4 1331.25 105.426  17
   8  12   5 18.3556 47.9083  35
   8  12   5 86.3085 45.5847   1
   8 -12   5 51.2423 45.8636  23
  -8  12  -5 142.671 51.3573  17
   8  12   6-16.2799 45.8346  35
   8  12   6 7.10848 37.9231   1
  -8  12  -6 38.5520 40.3832  20
   8 -12   6 6.69706 42.1943  23
  -8  12  -6 31.2254 42.2894  17
   8  12   7-27.3115 39.9355  35
   8  12   7 59.5052 36.5026   1
  -8  12  -7 73.9724 38.3221  17
  -8  12  -7 42.8477 37.9442  20
   8 -12   7-11.9109 37.0512  23
  -8  12  -8 204.542 40.3252  17
  -8  12  -8 84.5903 38.1454  20
   8 -12   8 179.834 38.9878  23
   9  -1 -22 87.1017 42.6509  30
   9   1 -22 75.9297 42.3382  30
   9   1 -21 72.7059 60.3124  30
   9  -1 -21-5.18715 52.8782  30
  -9  -1  21 55.8196 45.5641  24
  -9  -1  21 34.6899 51.4822   2
  -9   1  21 101.281 55.4506   2
  -9   1  21 82.6923 56.2837  10
  -9  -1  21 56.7978 53.5283  10
   9   1 -20 269.375 78.6296  30
   9  -1 -20 471.112 86.6084  30
  -9   1  20 571.194 89.4533   2
  -9  -1  20 376.905 81.0375   2
  -9  -1  20 456.990 82.3664  10
  -9   1  20 536.881 85.6155  10
  -9   1  20 362.961 72.7589  24
  -9  -1  20 353.490 70.1613  24
  -9  -1  19-35.3253 74.3815  10
  -9   1  19 21.7384 70.9462  10
  -9  -1  19 20.5720 57.7395  24
  -9   1  19 14.1322 60.3295  24
  -9  -1  18 281.163 93.7188  10
  -9   1  18 136.117 84.7480  10
  -9   1  18 139.720 69.0315  24
  -9  -1  18 75.1555 66.8433  24
  -9  -1  17 1081.65 127.413  10
  -9   1  17 1277.22 125.765  24
  -9  -1  17 861.191 109.172  24
  -9   1  16 4190.32 223.845  25
  -9  -1  16 4506.14 229.173  24
  -9   1  16 3699.64 217.433  24
  -9   1  15 8474.35 338.051  25
  -9   1  15 8444.68 341.015  24
  -9  -1  15 8089.48 331.815  24
  -9  -1  14 819.119 98.7660  25
  -9   1  14 909.341 102.189  25
  -9   1  14 1129.73 202.228   4
  -9  -1  14 1317.81 217.976   4
  -9  -1  14 1026.34 105.676  24
  -9   1  14 779.656 98.2645  24
  -9   1  13 302.811 69.0085  25
  -9  -1  13 489.766 76.1412  25
  -9   1  13 614.212 153.732   4
  -9  -1  13 128.874 111.926   4
  -9  -1  13 457.671 72.9500  24
  -9   1  13 344.611 71.7971  24
  -9   1  12 12004.5 590.262   4
  -9  -1  12 12009.6 582.831   4
  -9   1  11 17093.8 710.626   4
  -9  -1  11 17164.4 707.179   4
  -9  -1  10 7865.74 384.033   8
  -9   1  10 8079.53 421.577   4
  -9  -1  10 7965.61 416.026   4
   9  -1 -10 7705.02 366.593   6
  -9  -1  10 6779.23 358.874  21
  -9   1  10 7240.54 378.052  21
  -9  -1   9 3309.94 229.743   8
  -9   1   9 3094.50 244.919   4
  -9  -1   9 3174.53 245.544   4
   9  -1  -9 3946.86 235.647   6
  -9  -1   9 3233.45 221.808  21
  -9   1   9 3173.97 226.770  21
  -9  -1   8 2075.08 177.194   8
  -9   1   8 2441.88 210.680   4
  -9  -1   8 2119.01 195.573   4
   9   1  -8 2468.54 182.326   6
   9  -1  -8 2535.19 178.460   6
  -9   1   8 1806.84 165.516  21
  -9  -1   8 1812.86 159.880  21
  -9  -1   7 142550. 3736.54   8
   9  -1  -7 148379. 3707.28   6
   9   1  -7 144506. 3710.65   6
  -9   1   7 139231. 3707.86  21
  -9  -1   7 136538. 3697.54  21
   9  -1  -6 6853.24 294.527   6
   9   1  -6 7102.51 300.557   6
  -9  -1   6 6252.80 293.311  21
  -9   1   6 6810.31 295.398  21
   9   1  -5 7095.10 300.229   6
   9  -1  -5 7997.46 310.108   6
  -9  -1   5 7148.92 303.339  21
  -9   1   5 7451.58 301.588  21
   9   1  -5 8206.34 384.534  41
   9  -1  -5 8127.06 376.657  41
   9   1  -4 947.148 91.9066   6
   9  -1  -4 1145.65 100.300   6
  -9  -1   4 869.622 92.2461  21
  -9   1   4 1145.29 93.8799  21
   9   1  -4 714.320 111.833  42
   9  -1  -4 901.478 127.244  41
   9   1  -4 764.629 119.381  41
   9  -1  -3 28918.3 822.106   6
   9   1  -3 28203.0 818.586   6
  -9  -1   3 29210.5 834.448  21
  -9   1   3 29540.2 809.777  21
   9   1  -3 28099.6 895.708  41
   9   1  -3 27141.8 877.061  42
   9  -1  -3 27981.5 891.857  41
   9   1  -2 57562.6 1523.72   6
   9  -1  -2 57929.9 1528.35   6
  -9  -1   2 57592.7 1548.60  15
  -9  -1   2 57622.9 1544.43  21
  -9   1   2 57773.5 1509.54  21
   9   1  -2 55198.2 1605.92  41
   9   1  -2 59107.6 1597.65  42
   9  -1  -2 55327.9 1599.77  41
   9   1  -1 15986.7 477.506   6
   9  -1  -1 15675.8 484.266   6
  -9  -1   1 16000.6 513.160  15
  -9  -1   1 16002.4 503.727  21
   9   1  -1 16506.7 550.998  42
   9  -1  -1 16495.3 561.051  41
   9   1  -1 15900.0 554.814  41
   9  -1  -1 15398.9 527.491  42
   9  -1   0 3242.50 145.115   6
  -9   1   0 3050.68 190.203  11
  -9  -1   0 3262.75 168.248  11
  -9  -1   0 2872.63 162.931  15
  -9  -1   0 2755.53 152.660  21
   9  -1   0 2991.06 189.113  41
   9  -1   0 2981.27 172.670  42
   9   1   0 3309.45 194.597  42
   9   1   0 3004.19 189.110  41
   9   1   1 35582.2 1063.00  42
   9  -1   1 36660.6 1057.98  41
   9  -1   1 35892.6 1031.84  42
   9   1   1 35728.6 1055.68  41
  -9   1  -1 36681.1 1071.50  11
  -9  -1  -1 35952.4 1028.89  11
   9  -1   2 56074.5 1522.13  42
   9   1   2 55831.2 1561.07  42
   9   1   2 55773.0 1549.09  41
   9  -1   2 56161.1 1549.37  41
   9  -1   2 55883.7 1540.73   4
   9   1   2 55438.1 1542.34   4
  -9   1  -2 53984.9 1566.32  11
   9   1   3 9821.06 396.439  42
   9  -1   3 9764.78 387.803  41
   9   1   3 9685.59 387.772  41
   9  -1   3 8708.26 375.872   4
   9   1   3 9503.92 387.026   4
  -9   1  -3 9146.44 405.640  11
   9   1   4 24749.4 827.668  42
   9   1   4 25550.1 824.065  41
   9  -1   4 26968.8 830.602  41
   9  -1   4 26348.4 825.321   4
   9   1   4 25629.2 824.745   4
  -9   1  -4 26254.7 860.969  11
   9   1   5 663.063 122.478  41
   9  -1   5 778.116 126.024  41
   9   1   5 772.757 128.559  42
   9  -1   5 848.716 131.442   4
   9   1   5 675.879 130.078   4
  -9  -1  -5 779.382 102.077  12
  -9   1  -5 1096.86 157.221  11
  -9   1  -5 725.138 123.276  13
   9   1   6 72.6505 80.3295  41
   9  -1   6 73.5860 94.9891   4
   9   1   6 62.5207 98.4431   4
  -9  -1  -6 134.987 69.7365  12
  -9   1  -6 116.570 100.935  11
  -9   1  -6 61.4888 84.3143  13
   9  -1   7 6198.23 342.937  41
  -9   1  -7 4726.04 330.537  11
  -9  -1  -7 6187.81 335.704  14
  -9   1  -7 5075.02 325.028  14
  -9  -1  -7 6007.78 320.858  13
  -9   1  -7 5460.77 323.556  13
  -9   1  -7 5553.46 292.898  12
  -9  -1  -7 5789.87 292.381  12
   9  -1   7 5546.78 326.944   4
   9   1   7 5221.47 322.058   4
  -9   1  -8 3371.51 284.494  11
  -9  -1  -8 3445.25 260.745  14
  -9   1  -8 3250.37 266.676  14
  -9   1  -8 3187.60 257.353  13
  -9   1  -8 3240.37 227.080  12
  -9  -1  -8 3022.79 222.195  12
   9  -1   8 3466.04 264.606   4
   9   1   8 3508.97 270.266   4
  -9   1  -9 7174.99 445.561  11
  -9  -1  -9 7848.69 432.292  14
  -9   1  -9 7963.21 447.197  14
  -9   1  -9 7291.62 427.450  13
  -9   1  -9 8152.49 396.615  12
  -9  -1  -9 6935.99 374.728  12
   9  -1   9 7412.65 293.783   2
   9   1   9 7275.85 292.904   2
   9  -1   9 7822.46 431.998   4
   9   1   9 8214.79 440.668   4
   9  -1  10 451.699 136.052   4
   9   1  10 160.781 113.711   4
   9  -1  10 173.040 73.9175   2
   9   1  10 224.696 74.6920   2
   9  -1  10 213.228 61.3735  34
   9  -1  10 111.438 47.1370  36
   9  -1  10 260.296 59.7709  37
   9  -1  10 190.242 65.4212  40
   9   1  10 229.957 68.3247  40
   9   1  10 184.504 58.1057  34
   9   1  10 161.761 66.5036  44
   9  -1  10 308.468 73.7050  44
   9   1  10 177.883 62.2937  32
   9  -1  10 90.1749 53.3515  33
   9  -1  10 273.155 72.9853  32
   9   1  10 224.571 61.1129  33
  -9   1 -10 225.379 121.380  11
  -9   1 -10 165.712 115.349  14
  -9   1 -10 276.311 126.377  13
  -9  -1 -10 201.969 100.729  12
   9  -1  10 199.068 58.3576  23
   9   1  11 74.7209 66.7437  44
   9  -1  11 43.6135 68.2196  32
   9   1  11 36.7851 62.1951  32
   9   1  11 88.5794 59.6171  33
   9  -1  11 61.7042 57.2012  33
   9  -1  11 41.6791 63.6384  40
   9  -1  11 119.850 63.8367  34
   9  -1  11 102.545 55.8536  36
   9   1  11 13.9970 62.9595  40
   9   1  11 69.4962 58.2256  34
  -9   1 -11 173.223 139.892  11
  -9   1 -11 138.203 128.163  14
  -9   1 -11 108.825 102.025  13
  -9  -1 -11-17.3666 88.5017  12
   9  -1  11 43.2614 108.086   4
   9   1  11-22.1532 96.5059   4
   9  -1  11 43.7646 68.3925   2
   9   1  11 52.2813 72.7600   2
   9   1  12 212.489 79.6296  32
   9  -1  12 194.414 78.6951  32
   9   1  12 338.770 78.2523  33
   9  -1  12 232.892 76.1068  33
   9   1  12 279.079 81.1035  40
   9  -1  12 392.284 72.7632  36
   9  -1  12 214.652 74.6037  34
   9   1  12 299.286 71.9222  34
   9  -1  12 321.866 86.8429  40
  -9   1 -12 329.903 152.300  14
   9  -1  12 266.963 87.2744   2
   9   1  12 168.983 85.7375   2
   9  -1  13 1496.94 130.257  33
   9  -1  13 1501.65 131.489  34
   9   1  13 1600.74 131.664  34
   9   1  13 1565.22 129.611  33
   9  -1  13 1803.64 154.745   2
   9   1  13 1630.27 152.506   2
   9   1  13 1348.94 140.795  40
   9  -1  13 1516.12 136.777  32
   9   1  13 1810.59 141.313  32
   9   1  14 1020.00 118.698  32
   9  -1  14 875.402 115.500  32
   9  -1  14 726.397 100.029  33
   9   1  14 854.452 103.291  33
   9  -1  14 607.901 116.437  40
   9   1  14 612.896 120.104  40
   9  -1  14 748.182 105.633  34
   9   1  14 631.390 98.1931  34
   9  -1  14 610.533 114.214   2
   9   1  14 695.368 114.299   2
   9  -1  15 11426.8 401.977  32
   9   1  15 11182.6 400.492  32
   9  -1  15 10438.9 396.763  34
   9  -1  15 10508.9 391.284  33
   9   1  15 10201.6 386.675  33
   9   1  15 10413.7 394.154  34
   9  -1  15 10988.3 419.054   2
   9   1  15 10995.6 419.639   2
   9  -1  16 3016.10 180.913  32
   9   1  16 3026.37 178.093  32
   9   1  16 2537.56 188.149  39
   9  -1  16 2873.72 174.684  34
   9  -1  16 2926.60 175.120  33
   9  -1  16 2933.39 184.817   2
   9   1  16 3163.40 193.315   2
   9  -1  17 1451.04 118.660  32
   9   1  17 1206.16 117.162  32
   9  -1  17 1519.28 118.859  33
   9   1  17 1444.57 140.561  39
   9  -1  17 1504.88 129.796   2
   9   1  17 1392.65 128.029   2
   9  -1  18-71.9493 58.3210  32
   9   1  18 19.7635 57.3761  32
   9  -1  18 10.9802 71.1162  39
   9   1  18-100.167 78.8451  39
   9  -1  18-26.9919 58.1100   2
   9   1  18-66.7725 62.1758   2
   9  -1  19 192.344 52.3342  32
   9   1  19 207.821 57.4072  32
   9  -1  19 176.364 53.4426   2
   9   1  19 273.438 60.6992   2
   9  -1  19 12.4110 68.7997  39
   9   1  19 50.5203 66.1089  39
  -9  -3  21 246.762 51.2712  24
   9  -3 -21 253.101 55.3798  18
  -9  -3  20 5.07991 45.6898  24
   9  -3 -20 49.4442 54.6262  18
  -9  -3  19 385.091 73.5166  24
   9  -3 -19 281.615 77.7194  18
  -9  -3  18 260.824 70.5526  24
  -9   3  18 238.506 81.9805  10
   9   3 -18 244.666 75.8769  19
  -9   3  17 1222.79 126.599  24
  -9  -3  17 1218.46 117.169  24
  -9   3  17 1324.28 128.624  25
  -9   3  17 1465.32 134.423  10
   9   3 -17 1284.30 125.879  19
   9   3 -16-15.7812 77.6587  19
  -9   3  16-33.2136 74.2154  24
  -9  -3  16 74.3789 63.0685  24
  -9   3  16 40.8011 66.7476  25
   9   3 -15 1241.17 131.246  19
  -9   3  15 1283.71 131.428  24
  -9  -3  15 1183.34 118.199  24
  -9   3  15 1193.53 124.626  25
   9   3 -14 1849.07 149.058  19
  -9   3  14 1652.56 141.665  25
  -9   3  14 1745.70 145.364  24
  -9  -3  14 2014.50 140.303  24
  -9  -3  13 893.239 167.858   5
  -9  -3  13 684.075 89.8216  24
  -9   3  13 676.091 98.4107  24
   9   3 -13 602.174 88.1899  27
  -9   3  13 796.820 102.102  25
   9   3 -13 622.249 84.6214  17
   9   3 -13 740.156 103.895  19
   9   3 -12 1534.18 117.643  27
  -9   3  12 1491.63 120.781  25
   9   3 -12 1372.31 115.184  17
   9   3 -12 1240.62 117.771  19
  -9   3  12 1506.32 123.082  24
  -9  -3  12 1441.68 111.400  24
  -9  -3  11 984.514 145.431   8
  -9  -3  10-16.1035 62.3246   8
  -9  -3  10-13.4899 50.4394  21
  -9  -3   9 23283.7 851.067   8
  -9  -3   9 22685.0 814.162  21
  -9  -3   8 3170.05 236.484   8
  -9  -3   8 3044.44 219.011  21
  -9  -3   7 1005.32 140.532   8
   9   3  -7 838.631 117.242   7
   9  -3  -7 1007.48 121.666   6
  -9  -3   7 833.858 117.705  21
  -9  -3   6 172.901 87.9187   8
   9   3  -6 333.818 88.8955   7
   9  -3  -6 194.465 79.8189   6
  -9  -3   6 261.803 92.0145  21
  -9  -3   5 41983.4 1259.77   8
   9   3  -5 41420.2 1232.57   7
   9  -3  -5 44344.1 1229.63   6
  -9  -3   5 42314.3 1249.39  21
   9   3  -4 964.365 108.187   7
   9  -3  -4 1041.66 112.659   6
  -9  -3   4 1051.24 117.625   8
  -9  -3   4 954.986 125.394  21
   9   3  -4 1159.06 139.328  42
   9   3  -3 11023.2 412.534   7
  -9  -3   3 11802.3 443.152   8
  -9  -3   3 12313.5 460.920  15
  -9  -3   3 10716.9 441.032  21
   9   3  -3 12276.2 461.608  42
   9   3  -2 1134.88 100.565   7
  -9  -3   2 1070.67 110.056   8
  -9  -3   2 820.561 122.985  15
  -9  -3   2 830.450 111.734  21
   9   3  -2 888.030 123.238  42
  -9  -3   1 692.724 87.8374   8
  -9  -3   1 547.484 105.081  15
  -9  -3   1 841.256 109.786  21
   9   3  -1 620.741 111.767  42
  -9  -3   0 16905.7 606.232  15
  -9  -3   0 16612.9 582.958  21
   9   3   0 17597.4 607.833  42
   9   3   1 13260.1 509.158  42
  -9  -3  -1 12511.6 470.425  16
   9   3   2 883.565 138.275  42
  -9   3  -2 1075.38 163.481  11
  -9   3  -2 908.217 117.512  13
   9   3   3 251.667 105.178  42
   9  -3   3 174.369 85.0586   5
  -9   3  -3 95.3758 104.675  11
  -9   3  -3 193.121 87.4881  13
   9   3   4 271.452 110.563  42
   9  -3   4 270.529 82.1403   5
  -9   3  -4 233.710 127.422  11
  -9   3  -4 285.181 98.2603  13
   9   3   5 452.253 120.260  42
  -9   3  -5 379.778 130.785  11
  -9   3  -5 470.058 110.191  14
  -9   3  -5 335.081 106.438  13
   9  -3   5 405.629 94.0707   5
  -9   3  -6 6002.72 374.647  11
  -9   3  -6 6161.69 340.195  14
  -9   3  -6 5764.45 337.110  13
   9  -3   6 5795.43 314.821   5
  -9   3  -7 1241.12 180.879  11
  -9   3  -7 993.251 148.289  14
  -9   3  -7 789.030 144.828  13
  -9   3  -8 6956.57 434.348  11
  -9   3  -8 6559.47 398.703  14
  -9   3  -8 6147.75 392.432  13
   9  -3   8 6983.98 272.354   3
   9  -3   9 18787.6 584.304  33
   9  -3   9 20603.5 595.052  34
   9  -3   9 19918.3 592.018  36
   9  -3   9 19320.4 590.383  37
   9   3   9 19089.7 591.481  44
   9   3   9 18540.0 597.004  43
  -9   3  -9 18390.7 823.913  11
  -9   3  -9 17271.0 776.353  14
  -9   3  -9 18382.8 788.867  13
  -9  -3  -9 21027.4 762.292  12
   9  -3   9 19233.1 579.698  23
   9  -3  10 154.379 69.9076   3
   9  -3  10 126.645 59.8559  37
   9  -3  10 145.478 53.8104  36
   9   3  10 134.573 87.3696  39
   9  -3  10 189.369 64.1720  33
   9  -3  10 203.090 60.9877  34
   9   3  10 208.718 87.0549  43
   9   3  10 364.780 84.4700  44
   9   3  10 170.324 71.5339  32
  -9  -3 -10 421.915 115.279  12
  -9   3 -10 169.121 113.324  11
  -9   3 -10 22.1703 123.428  14
  -9   3 -10 66.1969 116.758  13
   9  -3  10 169.640 61.2774  23
   9  -3  11 850.460 110.056   3
   9  -3  11 814.186 96.8424  37
   9  -3  11 968.992 103.842  34
   9   3  11 755.569 124.832  39
   9  -3  11 1006.31 101.912  36
   9   3  11 830.680 107.569  44
   9   3  11 893.526 120.170  43
   9   3  11 1069.83 112.025  32
   9  -3  11 785.634 97.2047  33
  -9  -3 -11 690.134 155.929  12
  -9   3 -11 1050.18 199.426  14
   9  -3  11 740.646 98.1163  23
   9   3  12 290.185 91.1629  44
   9  -3  12 374.105 81.6762  34
   9  -3  12 472.857 81.0273  36
   9   3  12 475.737 119.689  39
   9  -3  12 271.834 75.5800  23
   9  -3  12 453.366 89.3135  32
   9  -3  12 612.942 93.4189  33
   9   3  12 520.024 92.8218  32
   9  -3  12 387.546 94.0855   3
   9   3  13 2885.54 181.367  32
   9  -3  13 3152.99 187.202  32
   9  -3  13 3271.51 188.504  34
   9  -3  13 3277.35 185.704  36
   9   3  13 3120.26 210.429  39
   9  -3  13 3016.81 181.922  33
   9  -3  13 3007.39 193.975   3
   9  -3  14 618.330 100.419  32
   9   3  14 534.510 102.566  32
   9  -3  14 621.742 98.1285  33
   9   3  14 610.526 122.366  39
   9  -3  14 710.590 98.5343  34
   9  -3  14 653.810 103.126   3
   9   3  14 478.248 99.2998   2
   9  -3  15 710.133 100.737  32
   9   3  15 383.717 94.2561  32
   9  -3  15 604.050 93.0352  33
   9   3  15 676.607 122.970  39
   9  -3  15 452.394 85.2898  34
   9  -3  15 541.824 96.5650   3
   9   3  15 362.939 91.5498   2
   9  -3  16 257.114 78.8399  32
   9  -3  16 215.800 69.1066  33
   9   3  16 244.746 84.6007  32
   9   3  16 335.850 101.931  39
   9  -3  16 264.579 73.4095  34
   9   3  16 192.243 76.0778   2
   9  -3  16 310.260 79.7098   3
   9  -3  17 15.3458 54.5902  33
   9   3  17 10.8683 66.2956  32
   9  -3  17 25.3893 61.1136  32
   9   3  17 18.4032 79.2261  39
   9  -3  17 176.164 63.7539   3
   9  -3  18 35.8843 47.4813  32
   9   3  18-4.39125 57.0478  32
   9   3  18 107.796 69.5912  39
   9  -3  18-4.41278 44.7560   3
   9  -3  19-9.70613 47.5168  39
   9   3  19 13.8979 51.8485  39
   9  -3  19 32.6942 36.7304  32
   9   3  19 3.16969 41.5412  32
  -9  -5  20-17.8995 35.2337  24
   9  -5 -20 4.14030 40.9585  18
   9   5 -20-19.1113 41.3153  19
  -9  -5  19 132.935 51.4603  24
   9   5 -19 159.000 60.7650  19
   9  -5 -19 179.635 58.4590  18
  -9  -5  18 28.5146 47.6825  24
   9  -5 -18 19.7805 63.8822  18
   9   5 -18 12.5337 55.6633  19
   9   5 -17 157.392 62.6210  27
  -9  -5  17 64.2197 58.4913  24
   9   5 -17 43.1856 66.7230  19
   9  -5 -17 7.53288 68.1867  18
   9   5 -16 440.158 83.9611  27
  -9  -5  16 537.115 85.8635  24
   9  -5 -16 344.386 93.3897  18
   9   5 -16 495.578 95.6521  19
   9   5 -15 2367.14 164.000  27
  -9  -5  15 2154.56 152.517  24
   9   5 -15 2481.40 178.154  19
   9  -5 -15 2227.34 174.425  18
   9   5 -14 1462.56 131.083  27
  -9  -5  14 1530.36 127.566  24
   9   5 -14 1592.99 145.888  19
   9   5 -14 1367.05 128.231  17
  -9  -5  13 4891.39 232.434  24
   9   5 -13 4683.43 234.003  27
  -9   5  13 4863.73 238.539   9
   9   5 -13 4770.89 238.557  17
   9   5 -13 4798.22 245.172  19
  -9  -5  12 6098.93 261.697  24
   9   5 -12 6049.08 280.646  19
   9   5 -12 6165.17 273.896  17
   9   5 -12 6341.62 274.351  27
  -9   5  12 6402.13 279.518   9
   9   5 -11 68.6942 56.6390  20
  -9  -5  11 68.9140 57.0678  24
   9   5 -11 126.823 72.3027  19
  -9  -5  11 64.9218 96.7292   5
   9   5 -11 80.5020 73.7535  29
   9   5 -11 95.8302 65.6363  27
  -9  -5  11-21.0222 78.6249   8
   9   5 -11 123.209 67.0460  17
  -9   5  11 77.6918 58.6585   9
  -9  -5  10 64.6290 50.5691  24
   9   5 -10 158.793 58.8199  20
   9  -5 -10 86.7567 64.2630  18
   9   5 -10 111.623 63.1795  19
  -9  -5  10 139.511 93.4473   5
   9   5 -10 123.383 74.7543  29
   9   5 -10 64.2620 56.0394  27
  -9  -5  10 160.110 91.6833   8
   9   5 -10 89.9290 57.4682  17
  -9   5  10 106.847 60.1116   9
   9   5  -9 4112.16 309.416   7
  -9  -5   9 4593.30 326.917   5
   9   5  -9 4668.89 215.637  20
  -9  -5   9 4405.29 202.629  24
   9   5  -9 4935.05 214.841  17
   9  -5  -9 4642.91 222.238  18
   9   5  -9 4726.26 214.110  27
  -9   5   9 4435.74 214.816   9
  -9  -5   9 4963.40 344.008   8
  -9  -5   8 1254.36 169.473   8
   9   5  -8 1545.35 177.024   7
  -9  -5   8 1083.61 157.785   5
  -9  -5   7 3315.21 261.699   8
   9   5  -7 3448.12 260.915   7
   9  -5  -7 3607.62 248.232   6
  -9  -5   6 1489.90 171.366   8
   9   5  -6 1409.31 159.677   7
   9  -5  -6 1685.22 161.078   6
  -9  -5   6 1842.83 177.950  21
  -9  -5   5 1485.34 163.885   8
   9   5  -5 1168.65 149.337   7
   9  -5  -5 1566.37 155.285   6
  -9  -5   5 1385.78 161.981  21
  -9  -5   4 305.132 91.1962   8
   9   5  -4 282.502 82.6797   7
  -9  -5   4 333.174 101.271  21
  -9  -5   3 18862.0 719.648  15
  -9  -5   3 20166.4 697.895   8
   9   5  -3 18596.4 664.806   7
  -9  -5   3 19049.6 712.009  21
  -9  -5   2 1543.37 176.282  15
  -9  -5   2 1442.21 172.724  21
  -9  -5   1 76397.2 2164.05  15
  -9  -5   1 74623.6 2134.57  21
  -9  -5   0 242.840 108.549  15
  -9  -5   0 330.777 100.522  21
   9   5   1 103716. 2792.49  42
  -9  -5  -1 99864.6 2793.95  16
  -9  -5  -1 101908. 2832.14  15
   9   5   2 20350.4 737.977  42
  -9  -5  -2 20448.8 748.301  16
  -9  -5  -2 18917.2 755.443  15
  -9  -5  -3 19726.7 774.364  16
   9  -5   3 22443.1 772.325   5
  -9  -5  -4 10671.1 525.016  16
   9  -5   4 11989.1 518.343   5
  -9  -5  -5 24448.5 921.940  16
   9  -5   5 25647.8 897.528   5
  -9  -5  -6 774.805 144.374  16
   9  -5   6 910.275 91.6705   3
   9  -5   6 1097.75 151.770   5
   9  -5   7 7960.23 312.675   3
   9  -5   7 7871.49 439.830   5
   9   5   7 8247.85 316.499  44
  -9  -5  -7 7786.49 464.609  16
   9  -5   7 8593.59 302.086  23
   9   5   7 7576.07 319.186  39
   9  -5   7 8125.77 304.537  37
   9  -5   8 26725.1 798.110   3
   9  -5   8 27689.0 992.723   5
   9   5   8 26882.1 807.766  43
   9   5   8 27110.1 800.040  44
  -9  -5  -8 26562.7 1029.99  16
   9  -5   8 27200.2 779.718  23
   9   5   8 27480.2 810.433  39
   9  -5   8 25941.0 783.326  37
   9  -5   9 25255.9 768.098   3
   9   5   9 26035.9 777.913  43
   9   5   9 25595.8 766.480  44
  -9  -5  -9 23552.8 991.731  16
   9  -5   9 25792.3 749.757  23
   9  -5   9 24936.4 747.832  33
   9   5   9 24016.4 772.728  39
   9  -5   9 25645.0 755.621  37
   9  -5  10 2714.36 174.550   3
   9   5  10 2884.01 197.782  43
   9   5  10 2453.50 170.347  44
  -9  -5 -10 1978.28 251.316  16
   9  -5  10 2506.30 157.122  23
   9  -5  10 2710.53 163.510  37
   9  -5  10 2298.49 152.236  33
   9   5  10 2401.34 184.076  39
   9   5  11 3397.39 210.030  44
   9  -5  11 3583.86 195.541  37
   9   5  11 3724.46 226.451  39
   9  -5  11 3547.75 189.738  36
   9  -5  11 3690.85 194.164  33
   9  -5  11 3851.30 211.297   3
   9  -5  11 3587.03 195.234  23
   9   5  12-22.7416 89.6322  44
   9  -5  12 73.5251 64.7619  33
   9   5  12-16.7169 94.4993  39
   9  -5  12 67.9812 56.8405  36
   9  -5  12-7.88175 72.6171   3
   9  -5  12 13.4102 62.1397  23
   9   5  13 1207.35 147.389  44
   9  -5  13 1647.22 133.685  32
   9   5  13 1420.07 131.650  32
   9   5  13 1605.27 156.404  39
   9  -5  13 1378.81 119.669  33
   9  -5  13 1605.19 137.250   3
   9  -5  13 1544.45 129.259  23
   9   5  14 87.8788 118.364  44
   9   5  14 7.72830 91.7110  39
   9  -5  14 37.1362 62.7828  23
   9   5  14 84.9850 72.4610  32
   9  -5  14 63.1208 67.6526  32
   9  -5  14 66.9904 62.0746  33
   9  -5  14 21.8098 66.1967   3
   9  -5  15 483.907 75.6893  33
   9  -5  15 520.661 85.1717  32
   9   5  15 500.913 89.2276  32
   9   5  15 348.817 101.283  39
   9  -5  15 582.590 89.8070   3
   9  -5  16 42.2136 53.0289  32
   9  -5  16-68.5661 54.2407  33
   9   5  16-61.8853 62.4827  32
   9  -5  16 39.1313 56.9691   3
   9   5  16 17.9048 77.5325  39
   9   5  17-4.16373 53.9296  32
   9  -5  17 53.5665 48.2497   3
   9   5  17 14.2927 62.7996  39
  -9   5 -17-30.9571 53.3323  19
   9   5  18-10.1527 54.7427  39
  -9   5 -18 51.1752 41.0066  19
   9  -7 -19 173.357 42.2232  18
   9   7 -19 282.928 47.0106  19
  -9  -7  18 33.9431 38.0695  24
   9  -7 -18 53.3864 41.2480  18
   9   7 -18 4.32781 43.4687  19
   9   7 -18 23.6531 41.8821  27
  -9  -7  17 47.2324 43.7978  24
   9  -7 -17 99.2814 54.5371  18
   9   7 -17 32.2709 52.1321  19
   9   7 -17 85.5946 55.1377  27
  -9  -7  16-38.5857 52.2561  24
   9   7 -16 5.96406 54.2961  27
   9   7 -16 12.5618 59.5431  19
   9  -7 -16 18.6066 56.8031  18
   9   7 -15 1556.60 139.199  29
  -9  -7  15 1994.03 133.332  24
   9   7 -15 1843.33 136.754  27
   9   7 -15 1723.19 134.307  17
   9   7 -15 1547.21 134.815  19
   9  -7 -15 1816.08 140.559  18
   9   7 -14 3054.67 194.943  29
  -9  -7  14 3081.83 172.644  24
   9   7 -14 2922.28 179.189  27
   9   7 -14 3017.20 184.691  19
   9  -7 -14 2468.30 178.074  18
   9   7 -14 3032.96 182.059  17
   9  -7 -13 284.054 82.4042  18
   9   7 -13 404.460 91.7225  19
  -9  -7  13 322.931 72.8623  24
   9   7 -13 363.616 80.2304  20
   9   7 -13 367.299 96.5238  29
   9   7 -13 249.014 79.5657  27
   9   7 -13 456.769 90.7532  17
  -9   7  13 427.999 87.3503   9
   9   7 -12 3408.61 198.901  19
   9  -7 -12 3328.98 200.115  18
   9   7 -12 3568.56 206.729  17
  -9  -7  12 3956.02 199.032  24
   9   7 -12 3446.09 202.934  20
   9   7 -12 3291.33 211.045  29
   9   7 -12 3525.71 200.791  27
  -9   7  12 3278.32 204.334   9
   9   7 -11 1292.34 126.234  17
  -9  -7  11 1448.19 123.333  24
   9   7 -11 1486.30 135.522  20
   9   7 -11 1514.79 133.542  27
  -9   7  11 1348.97 133.825   9
   9   7 -11 1375.51 147.058  29
  -9  -7  10 212.302 72.8687  24
   9   7 -10 247.940 76.7741  20
   9   7 -10 109.286 83.0162  29
   9   7 -10 169.392 74.0814  27
   9   7 -10 150.175 71.3064  17
  -9   7  10 122.520 72.6678   9
   9   7  -9 2624.01 271.159   7
   9   7  -9 2916.17 176.051  17
  -9  -7   9 2953.71 172.028  24
   9   7  -9 2779.29 180.966  20
   9   7  -9 2809.33 193.079  29
   9   7  -9 2873.52 189.436  28
   9   7  -9 2921.74 175.853  27
  -9   7   9 3028.17 183.209   9
   9   7  -8 425.814 120.353   7
   9   7  -8 407.142 80.8378  17
  -9  -7   8 408.615 75.7909  24
   9   7  -8 548.490 88.7721  20
   9   7  -8 467.850 101.534  29
   9   7  -8 334.594 89.6058  28
  -9   7   8 486.190 86.5095   9
  -9  -7   8 373.665 126.632   8
   9   7  -7 6507.12 402.273   7
   9   7  -7 5724.38 255.527  17
   9   7  -7 6121.74 285.101  29
   9   7  -7 6248.26 271.575  20
   9   7  -7 6071.85 276.751  28
  -9   7   7 6004.77 272.329  26
  -9   7   7 5884.93 271.169   9
  -9  -7   7 5625.35 388.631   8
   9   7  -6-18.4335 82.3791   7
   9  -7  -6 65.6509 76.9285   6
   9   7  -6 14.0660 64.0293  20
   9   7  -6-8.05598 75.5188  29
  -9   7   6 37.8263 58.5601  26
   9   7  -6-15.6376 70.7528  28
  -9  -7   6 139.542 84.5153   8
  -9   7   6 7.52626 62.9257   9
   9   7  -5 6781.88 398.413   7
   9   7  -5 7220.72 286.692  20
  -9  -7   5 6740.72 406.615  21
   9   7  -5 6593.97 294.523  29
  -9   7   5 7076.04 297.102  17
   9   7  -5 6444.74 289.869  28
  -9   7   5 6796.11 291.693  26
  -9   7   5 7019.23 294.630   9
  -9  -7   5 6792.94 410.402   8
  -9  -7   4 1307.56 178.291  21
   9   7  -4 1245.37 118.300  29
  -9   7   4 1141.32 110.567  17
   9   7  -4 1094.30 113.809  28
  -9   7   4 1020.71 105.544  26
  -9  -7   4 1100.79 163.064   8
  -9   7   4 1095.63 113.698   9
  -9  -7   3-18.8272 88.2698  21
   9   7  -3 114.976 66.2386  29
  -9   7   3 155.845 63.7447  26
   9   7  -3 79.9634 65.8147  28
  -9   7   3 81.2688 56.2662   9
  -9   7   3 89.0074 61.1580  17
  -9  -7   2 3977.39 306.310  21
   9   7  -2 4273.66 211.437  26
  -9   7   2 4291.12 215.253  26
   9   7  -2 4529.16 221.205  28
  -9   7   2 4278.14 219.500   9
  -9   7   2 4525.16 223.449  17
  -9  -7   1 416.108 118.357  21
   9   7  -1 300.047 69.1551  26
  -9  -7   1 405.403 119.239  15
  -9   7   1 371.593 75.5131  17
  -9  -7   0 57.4476 83.4125  21
   9   7   0 20.6935 56.0028  28
   9   7   0 26.5814 50.5785  26
  -9  -7   0 19.8274 95.0234  15
  -9   7   0 37.4603 57.0216  17
   9  -7   1 1123.70 91.9098  22
  -9  -7  -1 1009.67 161.307  21
  -9   7  -1 1357.81 121.958  17
   9   7   1 1039.48 107.847  28
   9   7   1 1112.97 104.079  26
  -9  -7  -1 1247.68 182.705  15
   9  -7   2 44.3136 41.0961  22
  -9   7  -2 61.0338 63.8141  17
   9   7   2 112.236 90.6056  39
   9   7   2 197.172 64.1249  28
  -9  -7  -2 39.8571 89.0801  16
  -9  -7  -2 42.2126 96.6708  15
   9   7   3 2927.52 185.087  39
  -9   7  -3 2984.45 179.563  17
   9  -7   3 2795.56 152.068  22
  -9   7  -3 2857.48 277.677   7
  -9  -7  -3 2690.58 264.381  16
   9   7   4 6018.11 283.181  31
  -9   7  -4 6836.23 289.571  17
   9   7   4 6009.74 279.799  39
  -9  -7  -4 5919.18 413.987  16
  -9  -7  -4 5480.77 398.313  15
   9   7   5 3000.52 197.670  39
  -9   7  -5 2832.04 182.677  17
   9   7   5 3105.26 197.780  31
   9   7   5 2766.37 157.117   1
  -9  -7  -5 2727.84 285.604  16
  -9  -7  -5 2413.45 265.292  15
   9   7   6 115.615 92.2721  31
   9   7   6 70.6930 99.2928  39
   9   7   6 60.5496 61.1220   1
  -9  -7  -6 47.6966 101.115  16
  -9  -7  -6-23.6039 97.2600  15
  -9   7  -7 7673.45 340.941  20
   9  -7   7 8344.23 315.287  23
   9   7   7 8208.06 352.514  31
   9   7   7 8544.20 353.868  39
   9   7   7 8435.01 316.926   1
  -9  -7  -7 7437.98 501.211  16
   9   7   8 2885.77 198.878  39
  -9   7  -8 2717.78 190.231  20
   9  -7   8 2884.06 168.824  23
   9   7   8 2797.84 165.723   1
   9   7   8 2795.43 194.331  31
   9   7   9 452.954 110.234  39
   9  -7   9 261.105 79.5099  23
  -9   7  -9 350.266 92.7039  20
   9   7   9 326.983 80.1842   1
   9   7   9 324.350 101.356  31
   9   7  10 58.3821 103.117  39
  -9   7 -10 92.0592 76.2277  20
   9  -7  10 52.3362 64.4292  23
   9   7  10 114.791 63.7716   1
   9   7  10 191.279 95.9941  31
   9  -7  11 38.4306 65.2758  23
   9   7  11 48.6260 96.5069  39
   9   7  11-8.42079 86.6373  31
   9  -7  12 66.7730 66.1979  23
   9   7  12 160.641 96.7090  39
   9   7  12 31.6405 80.6316  31
   9   7  13 626.298 113.196  39
   9  -7  13 644.252 85.5865  23
   9  -7  13 575.810 83.2027   3
   9   7  13 572.677 96.6900  31
   9  -7  13 706.445 87.4403  32
   9   7  14 309.702 91.2445  39
   9  -7  14 378.646 69.6712  23
   9  -7  14 356.410 70.2325   3
   9   7  15 950.911 100.953  39
  -9   7 -15 301.624 89.6716  19
  -9   7 -16 16.7540 46.6226  19
  -9   7 -16 77.4100 55.0471  28
   9   7  16 64.3829 59.0065  39
   9   9 -16 596.128 64.4284  29
  -9  -9  16 585.191 57.2981  24
   9   9 -16 558.477 61.4995  27
   9   9 -15-54.3067 51.9768  29
   9   9 -15-26.5331 42.8440  27
  -9  -9  15 19.7742 36.4358  24
   9   9 -15 21.5554 41.0957  20
   9   9 -14 1999.49 135.729  29
   9   9 -14 2029.95 130.472  17
   9   9 -14 1861.41 122.489  27
  -9  -9  14 2146.13 122.415  24
   9   9 -14 2073.43 130.083  20
   9   9 -13 80.5252 58.1146  20
  -9  -9  13 69.2719 50.8514  24
   9   9 -13 144.618 58.1430  27
   9   9 -13 156.497 57.1113  17
  -9   9  13 26.0795 57.5902   9
   9   9 -13 123.150 67.0289  29
   9   9 -12 6.89598 59.6847  20
  -9  -9  12 64.3074 55.7355  24
   9   9 -12 6.25075 53.7397  27
   9   9 -12 13.1256 54.8763  17
  -9   9  12 64.5337 60.8057   9
   9   9 -12 90.8605 73.7521  29
  -9  -9  11 81.3216 62.2132  24
   9   9 -11 66.8663 64.7389  20
   9   9 -11 85.2845 62.8956  27
   9   9 -11 7.51798 65.9381  28
   9   9 -11 20.8454 62.5077  17
  -9   9  11 61.3725 63.2320   9
   9   9 -11 89.4717 76.2602  29
   9   9 -10 202.694 76.8018  20
  -9  -9  10 262.447 67.9066  24
   9   9 -10 202.351 84.1246  28
   9   9 -10 107.741 58.4112  17
  -9   9  10 40.2045 71.4994   9
   9   9 -10 51.1575 78.6258  29
   9   9  -9 728.064 98.5864  20
  -9  -9   9 521.218 83.7420  24
   9   9  -9 551.918 101.546  29
   9   9  -9 602.881 104.857  28
   9   9  -9 523.904 92.1737  17
  -9   9   9 489.654 94.4994   9
  -9  -9   8 10385.2 380.832  24
   9   9  -8 10748.2 402.411  20
   9   9  -8 9929.53 406.019  29
   9   9  -8 10609.8 390.826  17
  -9   9   8 9924.96 400.818  26
   9   9  -8 11090.6 416.723  28
  -9   9   8 10303.3 405.130   9
   9   9  -7 48.0736 67.9413  20
  -9  -9   7 62.6547 64.8912  24
   9   9  -7 17.7285 77.7308  28
  -9   9   7 26.0637 66.6890  26
  -9   9   7 8.57282 76.1455   9
   9   9  -7 8.83279 79.4412  29
   9   9  -6 3173.86 188.031  20
   9   9  -6 3144.24 199.620  29
  -9   9   6 2700.25 186.870   9
  -9   9   6 3119.09 195.278  26
   9   9  -6 2628.89 193.542  28
   9   9  -5 1686.59 147.698  29
  -9   9   5 1235.01 127.665  26
   9   9  -5 1428.61 144.289  28
  -9   9   5 1592.59 142.490   9
   9  -9  -4 537.568 85.4964  22
   9   9  -4 417.331 92.1332  29
  -9   9   4 487.057 92.7252  26
   9   9  -4 590.031 108.071  28
  -9   9   4 559.620 102.958   9
  -9   9   4 327.062 89.7533  17
   9  -9  -3 345.904 75.4510  22
  -9   9   3 233.737 84.9777  17
  -9   9   3 218.529 72.2866  26
   9   9  -3 234.619 87.9089  28
  -9   9   3 184.768 81.2880   9
   9   9  -2 43.7426 65.9739  35
   9  -9  -2 13.2014 53.9949  22
  -9   9   2 26.3402 73.9322  17
  -9   9   2 34.5280 66.8187  26
   9   9  -2 42.7573 78.7870  28
  -9   9   2 26.6954 77.5224   9
   9   9  -1 926.978 110.630  35
   9  -9  -1 978.113 101.790  22
  -9   9   1 704.402 109.894  17
   9   9  -1 1024.78 119.766  28
  -9   9   1 790.056 110.176  26
  -9   9   1 790.553 115.578   9
   9   9   0 14867.3 522.198  35
   9  -9   0 16070.9 511.796  22
  -9   9   0 16436.2 555.149  17
   9   9   0 15439.6 535.872  28
  -9   9   0 15252.8 536.524  26
  -9   9   0 15523.7 549.262   9
   9   9   1 1751.90 146.798  35
   9  -9   1 1666.83 127.065  22
  -9   9  -1 1946.43 158.870  17
   9   9   1 1745.31 146.428  28
  -9   9  -1 1665.93 153.100   9
  -9   9  -2 9344.86 376.166  17
  -9   9  -2 8782.12 354.703  20
   9  -9   2 9225.01 340.564  22
   9   9   2 8612.81 352.493  35
  -9   9  -2 8631.01 373.191   9
  -9   9  -3 1532.99 140.295  20
   9  -9   3 1776.65 131.275  22
  -9   9  -3 1738.50 150.318  17
   9   9   3 1598.06 138.603  35
  -9   9  -4 839.543 114.304  17
   9   9   4 1058.23 118.944  35
  -9   9  -4 1006.98 119.580  20
   9   9   4 1011.19 105.174   1
  -9   9  -5 4561.95 241.211  17
   9   9   5 4284.22 226.315  35
  -9   9  -5 4224.87 233.306  20
   9   9   5 4346.28 214.285   1
  -9   9  -6 6585.85 297.074  17
   9   9   6 5891.07 275.637  35
   9   9   6 6551.61 271.696   1
  -9   9  -6 6400.42 296.758  20
  -9   9  -7 73.3874 67.6912  17
   9   9   7-6.37345 62.0831   1
  -9   9  -7 75.7554 72.8492  20
   9  -9   7 24.5609 67.7787  23
   9   9   8 10063.4 358.654   1
  -9   9  -8 9717.39 385.757  20
   9  -9   8 9841.63 355.732  23
   9   9   9 638.108 84.4818   1
  -9   9  -9 777.684 104.626  20
   9  -9   9 888.727 96.5743  23
   9   9  10 107.065 58.1203   1
  -9   9 -10 28.2607 63.9419  20
   9  -9  10 5.31229 54.6658  23
  -9   9 -11 13.9965 73.0352  28
  -9   9 -11 87.0849 57.3383  20
   9  -9  11 100.714 54.6750  23
  -9   9 -12 256.380 76.7167  28
   9  -9  12 434.400 62.9755  23
  -9   9 -13 525.647 79.9358  28
  -9   9 -13 749.605 74.9017  27
   9  -9  13 603.220 64.8444  23
  -9   9 -14 15.4007 44.0371  28
   9  11 -13 245.077 41.6634  20
  -9 -11  13 228.152 35.8550  24
   9  11 -13 253.330 41.8880  29
   9  11 -12 243.371 49.3109  20
  -9 -11  12 397.465 47.9920  24
   9  11 -12 360.338 54.0882  28
   9  11 -12 247.271 46.0702  17
   9  11 -12 391.324 57.4914  29
   9 -11 -11 157.628 43.6374  22
   9  11 -11 316.323 55.6942  20
  -9 -11  11 260.601 46.0374  24
   9  11 -11 225.992 54.4716  28
   9  11 -11 197.750 45.2361  17
  -9  11  11 220.281 55.0881   9
   9  11 -11 193.208 54.4690  29
   9 -11 -10 187.083 47.4878  22
   9  11 -10 129.814 50.8846  20
  -9 -11  10 266.766 53.0881  24
   9  11 -10 152.557 60.8327  28
   9  11 -10 192.757 53.2402  17
  -9  11  10 196.234 59.9371   9
   9  11 -10 346.891 67.0484  29
   9 -11  -9 150.009 49.4562  22
  -9 -11   9 304.378 55.2582  24
   9  11  -9 189.307 56.4509  20
   9  11  -9 164.760 67.5357  28
  -9  11   9 309.232 68.4748   9
   9  11  -9 293.639 66.5274  29
   9 -11  -8 34.5820 44.4462  22
   9  11  -8 45.5790 50.6166  20
  -9 -11   8 20.2500 47.4708  24
  -9  11   8 43.9169 49.7751  26
   9  11  -8 63.9766 65.8310  28
  -9  11   8 94.1586 58.8550   9
   9  11  -8 59.9526 55.8922  29
   9 -11  -7 971.400 89.1315  22
  -9 -11   7 941.427 89.2718  24
  -9  11   7 849.270 98.4048  26
   9  11  -7 727.641 97.5034  28
  -9  11   7 811.676 97.7807   9
   9  11  -7 830.067 95.1408  29
   9 -11  -6 225.112 60.8875  22
  -9 -11   6 360.303 66.5874  24
  -9  11   6 208.468 69.6892   9
   9  11  -6 240.770 75.7846  28
  -9  11   6 160.131 64.9162  26
   9 -11  -5 763.619 84.1257  22
  -9  11   5 668.107 92.7416   9
   9  11  -5 734.576 99.3199  28
  -9  11   5 640.309 91.1646  26
   9 -11  -4 727.798 86.1922  22
  -9  11   4 795.841 109.591  26
   9  11  -4 956.093 112.756  28
  -9  11   4 806.028 97.8406   9
   9 -11  -3 916.923 93.3294  22
  -9  11   3 807.875 96.6008  17
   9  11  -3 926.000 110.748  28
  -9  11   3 719.842 104.473  26
  -9  11   3 678.076 94.3512   9
   9  11  -2 683.073 87.9853  35
   9 -11  -2 563.265 77.1600  22
  -9  11   2 524.820 87.6792  17
   9  11  -2 632.757 96.1524  28
  -9  11   2 623.304 95.1994  26
  -9  11   2 518.662 92.6190   9
   9  11  -1 588.976 86.9485  35
   9 -11  -1 574.568 76.3745  22
  -9  11   1 523.857 92.5105  17
   9  11  -1 668.018 96.4233  28
  -9  11   1 413.702 82.7701  26
  -9  11   1 407.027 86.7826   9
   9  11   0 2379.27 157.798  35
   9 -11   0 2629.95 149.321  22
  -9  11   0 2230.61 161.398  17
  -9  11   0 2244.75 157.175  26
  -9  11   0 2451.94 166.807   9
  -9  11  -1 730.928 101.139  17
  -9  11  -1 611.243 96.6548   9
   9  11   1 792.682 104.362  35
  -9  11  -2 14.8397 58.3834  17
  -9  11  -2-7.52761 59.7072   9
   9  11   2 63.3264 54.2736   1
   9  11   2-6.79300 69.2268  35
  -9  11  -3 86.7210 68.9171  17
  -9  11  -3 80.5479 65.4771   9
   9  11   3 78.4380 55.7408   1
   9  11   3 73.1464 66.4778  35
   9  11   4 159.859 66.2227  35
  -9  11  -4 189.136 66.9073  20
  -9  11  -4 180.793 64.5682  17
   9  11   4 156.115 58.3312   1
  -9  11  -4 141.021 69.1575   9
   9  11   5 54.1561 58.6105  35
  -9  11  -5-12.7834 56.7730  20
   9 -11   5 62.3620 54.4483  23
  -9  11  -5 65.8990 61.7770  17
   9  11   5-5.11224 52.5991   1
  -9  11  -5 6.67053 58.4945   9
   9  11   6 280.318 66.2308  35
  -9  11  -6 360.806 71.7730  20
   9 -11   6 339.420 63.4015  23
  -9  11  -6 261.800 67.7379  17
   9  11   6 338.342 63.2106   1
  -9  11  -6 533.278 77.3664   9
   9  11   7 111.241 54.0536  35
  -9  11  -7 66.1410 47.7192  17
  -9  11  -7 68.5602 57.6773  20
   9 -11   7 66.9469 49.8439  23
   9  11   7-4.36938 45.3967   1
  -9  11  -7 56.1242 52.0287   9
  -9  11  -8 28.7956 43.9584  17
   9  11   8 27.3104 40.5208   1
  -9  11  -8 39.3425 45.3113   9
  -9  11  -8 36.3082 46.3633  20
   9 -11   8-3.78108 44.2286  23
  -9  11  -9 81.6248 45.5464  20
   9 -11   9-6.59805 38.3107  23
  -9  11 -10 428.767 55.6989  27
  -9  11 -10 419.963 56.7183  20
   9 -11  10 593.695 55.8755  23
   9  13  -6-25.5546 32.2261  28
  -9  13   6 22.6659 30.1801  26
   9 -13  -6-6.81272 23.4735  22
  -9 -13   6 4.74244 25.1882  24
  -9  13   5 138.612 39.6721  26
   9  13  -5 228.223 39.6580  28
  -9 -13   5 169.493 32.7381  24
   9  13  -4 305.349 44.9620  28
  -9  13   4 304.917 48.3326  26
  -9  13   4 314.544 46.4024   9
  -9 -13   4 344.749 42.6869  24
   9  13  -3 233.995 41.9996   1
  -9  13   3 270.369 51.5568  26
  -9  13   3 268.036 45.3487   9
  -9 -13   3 257.228 42.5263  24
   9  13  -2 43.9273 33.9004   1
  -9  13   2 120.902 41.6778  26
  -9  13   2 41.8910 37.4317   9
  -9 -13   2 29.3910 31.3856  24
  -9  13   1 5536.68 199.888   9
  -9 -13   1 5540.35 191.109  24
  -9  13   1 5494.63 206.149  26
   9  13  -1 5114.08 187.394   1
  -9  13   0 51.9918 35.8414  17
   9  13   0 40.9490 40.1985  35
   9  13   0-2.91267 34.4523   1
  -9  13   0 74.5558 36.4864   9
   9  13   1 4452.05 169.915  35
  -9  13  -1 4665.37 173.592  17
   9  13   2 153.773 46.1151  35
   9  13   2 196.466 38.5500   1
   9 -13   2 185.477 42.6684  23
  -9  13  -2 215.475 42.2828  17
  -9  13  -3 60.1042 33.9208  17
   9 -13   3 23.6055 31.4059  23
   9  13   3 70.6632 36.4130  35
  -9  13  -4 39.9900 27.2332  17
   9 -13   4 12.7219 29.3628  23
   9  13   4 2.64054 30.6620  35
 -10   0  22 1215.01 88.4900   2
[truncated: 534,848 more chars]
